# Supplementary material for: NuA4 Lysine Acetyltransferase Complex Contributes to Phospholipid Homeostasis in Saccharomyces cerevisiae
Source: G3 (Bethesda). 2017 Apr 28;7(6):1799–809. doi: 10.1534/g3.117.041053 (PMC5473759; doi:10.1534/g3.117.041053)
Supplement: Supplementary file 1 [file 1799FileS1.xlsx]

## Sheet: Information
Strain background	S288C
Strains used	sec14-1ts (CMY505)	sec14-1ts eaf1Δ (YKB3935)
Culture conditions	Cultures were grown in standard YP media with 2% glucose (YPD) at 30C from an initial concentration (OD600=0.1) to their logarithmic growth phase (OD600=0.5-0.6)
	and subsequently shifted to prewarmed YPD media at 33.5C for 2 hours before harvesting
Biological replicates	3
Complete data set includes gene names, Log2 Fold Changes (sec14ts eaf1Δ/sec14ts), and FDR adjusted p-values calculated from the mean and standard deviation between the 3 replicates
Gene functional classification analysis on significantly upregulated and downregulated genes was done using DAVID Bioinformatics Ressources 6.7 (NIH)

## Sheet: Complete RNA-seq data set
Gene symbol	Log2 Fold Change (sec14ts eaf1Δ/sec14ts)	FDR-adjusted p-value	Gene Ontology Biological Process	Gene Ontology Cellular Component	Gene Ontology Molecular Function
DDR2	4.08455	9.16e-59	0006950 // response to stress // inferred from direct assay /// 0006950 // response to stress // inferred from electronic annotation	0000324 // fungal-type vacuole // inferred from direct assay /// 0005737 // cytoplasm // inferred from direct assay	0
HSP12	3.58717	2.4e-46	0006950 // response to stress // inferred from electronic annotation /// 0006972 // hyperosmotic response // traceable author statement /// 0006979 // response to oxidative stress // traceable author statement /// 0007155 // cell adhesion // inferred from direct assay /// 0009408 // response to heat // traceable author statement	0005634 // nucleus // inferred from direct assay /// 0005737 // cytoplasm // inferred from direct assay /// 0005886 // plasma membrane // inferred from direct assay	0005515 // protein binding // inferred from physical interaction
HSP26	3.21473	3.82e-47	0006457 // protein folding // inferred from direct assay /// 0006950 // response to stress // inferred from direct assay /// 0006950 // response to stress // inferred from electronic annotation	0005634 // nucleus // inferred from direct assay /// 0005737 // cytoplasm // inferred from direct assay	0005515 // protein binding // inferred from physical interaction /// 0051082 // unfolded protein binding // inferred from direct assay
CTT1	3.15937	1.6e-56	0000302 // response to reactive oxygen species // inferred from mutant phenotype /// 0006950 // response to stress // inferred from direct assay /// 0006979 // response to oxidative stress // inferred from electronic annotation /// 0009409 // response to cold // inferred from expression pattern /// 0042744 // hydrogen peroxide catabolic process // inferred from electronic annotation /// 0055114 /…	0005737 // cytoplasm // inferred from electronic annotation /// 0005737 // cytoplasm // traceable author statement	0004096 // catalase activity // inferred from electronic annotation /// 0004601 // peroxidase activity // inferred from electronic annotation /// 0005506 // iron ion binding // inferred from electronic annotation /// 0016491 // oxidoreductase activity // inferred from electronic annotation /// 0020037 // heme binding // inferred from electronic annotation /// 0046872 // metal ion binding // infer…
PUT1	3.09809	2.31e-43	0006537 // glutamate biosynthetic process // inferred from electronic annotation /// 0006537 // glutamate biosynthetic process // traceable author statement /// 0006560 // proline metabolic process // inferred from electronic annotation /// 0006562 // proline catabolic process // inferred from electronic annotation /// 0010133 // proline catabolic process to glutamate // inferred from mutant phen…	0005739 // mitochondrion // inferred from direct assay /// 0005739 // mitochondrion // inferred from electronic annotation /// 0005739 // mitochondrion // traceable author statement /// 0005759 // mitochondrial matrix // inferred from electronic annotation	0004657 // proline dehydrogenase activity // inferred from electronic annotation /// 0004657 // proline dehydrogenase activity // inferred from mutant phenotype /// 0004657 // proline dehydrogenase activity // traceable author statement /// 0016491 // oxidoreductase activity // inferred from electronic annotation
FMP16	2.75576	2.41e-23	0	0005739 // mitochondrion // inferred from direct assay /// 0005739 // mitochondrion // inferred from electronic annotation	0
TSL1	2.61787	5.15e-31	0005992 // trehalose biosynthetic process // inferred from electronic annotation /// 0005992 // trehalose biosynthetic process // inferred from genetic interaction /// 0006950 // response to stress // inferred from mutant phenotype	0005737 // cytoplasm // inferred from electronic annotation /// 0005946 // alpha,alpha-trehalose-phosphate synthase complex (UDP-forming) // inferred from genetic interaction	0003824 // catalytic activity // inferred from electronic annotation /// 0003825 // alpha,alpha-trehalose-phosphate synthase (UDP-forming) activity // inferred from mutant phenotype /// 0004805 // trehalose-phosphatase activity // inferred from genetic interaction /// 0005515 // protein binding // inferred from physical interaction /// 0030234 // enzyme regulator activity // inferred from direct …
SOL4	2.49155	7.41e-31	0006098 // pentose-phosphate shunt // inferred from electronic annotation /// 0009051 // pentose-phosphate shunt, oxidative branch // inferred by curator	0005634 // nucleus // inferred from direct assay /// 0005737 // cytoplasm // inferred from direct assay /// 0005829 // cytosol // inferred from direct assay	0016787 // hydrolase activity // inferred from electronic annotation /// 0017057 // 6-phosphogluconolactonase activity // inferred from direct assay /// 0017057 // 6-phosphogluconolactonase activity // inferred from electronic annotation
PUT4	2.47311	1.22e-22	0006560 // proline metabolic process // inferred from electronic annotation /// 0006562 // proline catabolic process // inferred from expression pattern /// 0006810 // transport // inferred from electronic annotation /// 0006865 // amino acid transport // inferred from electronic annotation /// 0015804 // neutral amino acid transport // inferred from direct assay /// 0015824 // proline transport …	0016020 // membrane // inferred from electronic annotation /// 0016021 // integral to membrane // inferred from electronic annotation	0015171 // amino acid transmembrane transporter activity // inferred from electronic annotation /// 0015175 // neutral amino acid transmembrane transporter activity // inferred from direct assay /// 0015193 // L-proline transmembrane transporter activity // inferred from genetic interaction /// 0015193 // L-proline transmembrane transporter activity // inferred from mutant phenotype
ALD3	2.47077	2.24e-36	0006598 // polyamine catabolic process // inferred from genetic interaction /// 0006950 // response to stress // inferred from expression pattern /// 0008152 // metabolic process // inferred from electronic annotation /// 0019483 // beta-alanine biosynthetic process // inferred from mutant phenotype /// 0055114 // oxidation reduction // inferred from electronic annotation	0	0004029 // aldehyde dehydrogenase (NAD) activity // inferred from direct assay /// 0004030 // aldehyde dehydrogenase [NAD(P)+] activity // inferred from electronic annotation /// 0016491 // oxidoreductase activity // inferred from electronic annotation
YRO2	2.36489	7.41e-31	0006811 // ion transport // inferred from electronic annotation	0005739 // mitochondrion // inferred from direct assay /// 0005933 // cellular bud // inferred from direct assay /// 0016020 // membrane // inferred from electronic annotation /// 0016021 // integral to membrane // inferred from electronic annotation	0005216 // ion channel activity // inferred from electronic annotation
NQM1	2.34031	1.83e-30	0005975 // carbohydrate metabolic process // inferred from electronic annotation /// 0006098 // pentose-phosphate shunt // inferred from electronic annotation /// 0008152 // metabolic process // inferred from electronic annotation	0005634 // nucleus // inferred from direct assay /// 0005737 // cytoplasm // inferred from electronic annotation	0003824 // catalytic activity // inferred from electronic annotation /// 0004801 // transaldolase activity // inferred from direct assay /// 0004801 // transaldolase activity // inferred from electronic annotation /// 0016740 // transferase activity // inferred from electronic annotation
YDR034W_B	2.32647	2.78e-19	#N/A	#N/A	#N/A
HSP42	2.3178	1.14e-23	0006950 // response to stress // inferred from electronic annotation /// 0006950 // response to stress // inferred from expression pattern /// 0007010 // cytoskeleton organization // inferred from genetic interaction	0005737 // cytoplasm // inferred from direct assay /// 0005832 // chaperonin-containing T-complex // inferred from physical interaction /// 0005856 // cytoskeleton // inferred from physical interaction	0
FMP45	2.30345	1.54e-25	0007047 // cell wall organization // inferred from mutant phenotype /// 0030437 // ascospore formation // inferred from genetic interaction	0005739 // mitochondrion // inferred from direct assay /// 0005938 // cell cortex // inferred from direct assay /// 0016020 // membrane // inferred from electronic annotation /// 0016021 // integral to membrane // inferred from electronic annotation	0
TDH1	2.25107	2.07e-45	0006006 // glucose metabolic process // inferred from electronic annotation /// 0006094 // gluconeogenesis // inferred from expression pattern /// 0006096 // glycolysis // inferred from electronic annotation /// 0006096 // glycolysis // inferred from expression pattern /// 0008152 // metabolic process // inferred from electronic annotation /// 0055114 // oxidation reduction // inferred from elect…	0005737 // cytoplasm // inferred from direct assay /// 0005737 // cytoplasm // inferred from electronic annotation /// 0005739 // mitochondrion // inferred from direct assay /// 0005811 // lipid particle // inferred from direct assay /// 0009277 // fungal-type cell wall // inferred from direct assay	0003824 // catalytic activity // inferred from electronic annotation /// 0004365 // glyceraldehyde-3-phosphate dehydrogenase (phosphorylating) activity // inferred from direct assay /// 0004365 // glyceraldehyde-3-phosphate dehydrogenase (phosphorylating) activity // inferred from electronic annotation /// 0005488 // binding // inferred from electronic annotation /// 0008943 // glyceraldehyde-3-p…
GPG1	2.24608	1.5e-28	0001403 // invasive growth in response to glucose limitation // inferred from mutant phenotype /// 0007165 // signal transduction // inferred from electronic annotation /// 0007165 // signal transduction // inferred from physical interaction	0005737 // cytoplasm // inferred from electronic annotation	0004871 // signal transducer activity // inferred from electronic annotation /// 0004871 // signal transducer activity // inferred from physical interaction /// 0005515 // protein binding // inferred from physical interaction
YNR034W_A	2.13905	2.87e-14	#N/A	#N/A	#N/A
GND2	2.12826	1.22e-22	0006098 // pentose-phosphate shunt // inferred from electronic annotation /// 0008152 // metabolic process // inferred from electronic annotation /// 0009051 // pentose-phosphate shunt, oxidative branch // inferred from genetic interaction /// 0055114 // oxidation reduction // inferred from electronic annotation	0005829 // cytosol // traceable author statement	0003824 // catalytic activity // inferred from electronic annotation /// 0004616 // phosphogluconate dehydrogenase (decarboxylating) activity // inferred from electronic annotation /// 0004616 // phosphogluconate dehydrogenase (decarboxylating) activity // inferred from mutant phenotype /// 0005488 // binding // inferred from electronic annotation /// 0016491 // oxidoreductase activity // inferre…
YER053C_A	2.11	4.77e-07	#N/A	#N/A	#N/A
YGP1	2.10198	2.64e-41	0006520 // amino acid metabolic process // inferred from electronic annotation /// 0006950 // response to stress // inferred from expression pattern /// 0007584 // response to nutrient // inferred from expression pattern	0005576 // extracellular region // inferred from electronic annotation /// 0009277 // fungal-type cell wall // traceable author statement	0
SDH1	2.08232	8.34e-26	0006099 // tricarboxylic acid cycle // inferred by curator /// 0006099 // tricarboxylic acid cycle // inferred from electronic annotation /// 0006121 // mitochondrial electron transport, succinate to ubiquinone // inferred from direct assay /// 0006810 // transport // inferred from electronic annotation /// 0022900 // electron transport chain // inferred from electronic annotation /// 0045333 // …	0005739 // mitochondrion // inferred from direct assay /// 0005739 // mitochondrion // inferred from electronic annotation /// 0005743 // mitochondrial inner membrane // inferred from electronic annotation /// 0005749 // mitochondrial respiratory chain complex II // inferred from direct assay /// 0016020 // membrane // inferred from electronic annotation /// 0031966 // mitochondrial membrane // i…	0005515 // protein binding // inferred from physical interaction /// 0008177 // succinate dehydrogenase (ubiquinone) activity // inferred from direct assay /// 0008177 // succinate dehydrogenase (ubiquinone) activity // inferred from electronic annotation /// 0008177 // succinate dehydrogenase (ubiquinone) activity // inferred from genetic interaction /// 0008177 // succinate dehydrogenase (ubiqu…
MSC1	2.07795	4.95e-28	0007131 // reciprocal meiotic recombination // inferred from mutant phenotype	0005739 // mitochondrion // inferred from direct assay /// 0005783 // endoplasmic reticulum // inferred from direct assay	0
TPO2	2.05061	2.9e-24	0000296 // spermine transport // inferred from mutant phenotype /// 0006810 // transport // inferred from electronic annotation	0005774 // vacuolar membrane // inferred from mutant phenotype /// 0005886 // plasma membrane // inferred from direct assay /// 0005886 // plasma membrane // inferred from electronic annotation /// 0016020 // membrane // inferred from electronic annotation /// 0016021 // integral to membrane // inferred from electronic annotation	0000297 // spermine transmembrane transporter activity // inferred from mutant phenotype /// 0005215 // transporter activity // inferred from electronic annotation /// 0015297 // antiporter activity // inferred from electronic annotation
YBR085C_A	2.0244	3.3e-29	#N/A	#N/A	#N/A
SNA2	2.01348	5.68e-18	0	0005737 // cytoplasm // inferred from direct assay /// 0005811 // lipid particle // inferred from electronic annotation /// 0012511 // monolayer-surrounded lipid storage body // inferred from electronic annotation /// 0016020 // membrane // inferred from electronic annotation /// 0016021 // integral to membrane // inferred from electronic annotation	0
ENO1	1.97212	6.47e-37	0006096 // glycolysis // inferred from sequence or structural similarity /// 0006096 // glycolysis // inferred from electronic annotation	0000015 // phosphopyruvate hydratase complex // inferred from electronic annotation /// 0005634 // nucleus // inferred from direct assay /// 0005737 // cytoplasm // inferred from electronic annotation /// 0005829 // cytosol // inferred from direct assay	0000287 // magnesium ion binding // inferred from electronic annotation /// 0004634 // phosphopyruvate hydratase activity // inferred from sequence or structural similarity /// 0004634 // phosphopyruvate hydratase activity // inferred from electronic annotation /// 0016829 // lyase activity // inferred from electronic annotation /// 0046872 // metal ion binding // inferred from electronic annotat…
TMA10	1.9099	1.56e-10	0	0005634 // nucleus // inferred from direct assay /// 0005737 // cytoplasm // inferred from direct assay /// 0005739 // mitochondrion // inferred from electronic annotation /// 0005840 // ribosome // inferred from direct assay	0
STR3	1.89239	3.63e-15	0006810 // transport // inferred from electronic annotation /// 0006811 // ion transport // inferred from electronic annotation /// 0006826 // iron ion transport // inferred from electronic annotation /// 0006879 // cellular iron ion homeostasis // inferred by curator /// 0015892 // siderophore-iron transport // traceable author statement /// 0033214 // iron assimilation by chelation and transpor…	0005737 // cytoplasm // inferred from direct assay /// 0016020 // membrane // inferred from electronic annotation /// 0016021 // integral to membrane // inferred from electronic annotation	0005506 // iron ion binding // inferred from electronic annotation /// 0015343 // siderophore-iron transmembrane transporter activity // traceable author statement
SIP4	1.87291	3.01e-16	0001403 // invasive growth in response to glucose limitation // inferred from mutant phenotype /// 0006350 // transcription // inferred from electronic annotation /// 0006355 // regulation of transcription, DNA-dependent // inferred from electronic annotation /// 0006357 // regulation of transcription from RNA polymerase II promoter // inferred from mutant phenotype /// 0045722 // positive regula…	0005634 // nucleus // inferred from direct assay /// 0005634 // nucleus // inferred from electronic annotation	0003677 // DNA binding // inferred from electronic annotation /// 0003700 // transcription factor activity // inferred from electronic annotation /// 0003704 // specific RNA polymerase II transcription factor activity // inferred from direct assay /// 0008270 // zinc ion binding // inferred from electronic annotation /// 0046872 // metal ion binding // inferred from electronic annotation
SDH2	1.86737	2.98e-19	0006099 // tricarboxylic acid cycle // inferred from sequence or structural similarity /// 0006099 // tricarboxylic acid cycle // inferred from electronic annotation /// 0006105 // succinate metabolic process // inferred from sequence or structural similarity /// 0006121 // mitochondrial electron transport, succinate to ubiquinone // inferred from sequence or structural similarity /// 0006810 // …	0005737 // cytoplasm // inferred from direct assay /// 0005739 // mitochondrion // inferred from electronic annotation /// 0005743 // mitochondrial inner membrane // inferred from electronic annotation /// 0005749 // mitochondrial respiratory chain complex II // inferred from sequence or structural similarity /// 0016020 // membrane // inferred from electronic annotation	0005506 // iron ion binding // inferred from electronic annotation /// 0008177 // succinate dehydrogenase (ubiquinone) activity // inferred from sequence or structural similarity /// 0008177 // succinate dehydrogenase (ubiquinone) activity // inferred from electronic annotation /// 0009055 // electron carrier activity // inferred from electronic annotation /// 0016491 // oxidoreductase activity /…
GLK1	1.86677	3.37e-18	0006006 // glucose metabolic process // inferred from mutant phenotype /// 0006013 // mannose metabolic process // inferred from direct assay /// 0006096 // glycolysis // inferred from direct assay /// 0006096 // glycolysis // inferred from electronic annotation /// 0046323 // glucose import // inferred from genetic interaction	0005829 // cytosol // inferred from direct assay	0000166 // nucleotide binding // inferred from electronic annotation /// 0004340 // glucokinase activity // inferred from direct assay /// 0004340 // glucokinase activity // inferred from electronic annotation /// 0004340 // glucokinase activity // inferred from mutant phenotype /// 0004396 // hexokinase activity // inferred from electronic annotation /// 0005515 // protein binding // inferred fr…
GPH1	1.8639	7.74e-38	0005975 // carbohydrate metabolic process // inferred from electronic annotation /// 0005977 // glycogen metabolic process // inferred from electronic annotation /// 0005980 // glycogen catabolic process // inferred from mutant phenotype	0005737 // cytoplasm // inferred from direct assay	0004645 // phosphorylase activity // inferred from electronic annotation /// 0005515 // protein binding // inferred from physical interaction /// 0008184 // glycogen phosphorylase activity // inferred from mutant phenotype /// 0016740 // transferase activity // inferred from electronic annotation /// 0016757 // transferase activity, transferring glycosyl groups // inferred from electronic annotat…
NCE102	1.8578	2.47e-31	0006810 // transport // inferred from electronic annotation /// 0009306 // protein secretion // inferred from genetic interaction /// 0009306 // protein secretion // inferred from mutant phenotype /// 0015031 // protein transport // inferred from electronic annotation	0005624 // membrane fraction // inferred from direct assay /// 0005737 // cytoplasm // inferred from direct assay /// 0005739 // mitochondrion // inferred from direct assay /// 0005783 // endoplasmic reticulum // inferred from direct assay /// 0005886 // plasma membrane // inferred from direct assay /// 0016020 // membrane // inferred from electronic annotation /// 0016021 // integral to membrane…	0
AAC1	1.81875	1.15e-10	0006783 // heme biosynthetic process // inferred from genetic interaction /// 0006810 // transport // inferred from electronic annotation /// 0006839 // mitochondrial transport // inferred from genetic interaction /// 0009060 // aerobic respiration // inferred from genetic interaction	0005739 // mitochondrion // inferred from direct assay /// 0005739 // mitochondrion // inferred from electronic annotation /// 0005743 // mitochondrial inner membrane // inferred from electronic annotation /// 0005743 // mitochondrial inner membrane // traceable author statement /// 0016020 // membrane // inferred from electronic annotation /// 0016021 // integral to membrane // inferred from ele…	0005215 // transporter activity // inferred from electronic annotation /// 0005471 // ATP:ADP antiporter activity // inferred from direct assay /// 0005488 // binding // inferred from electronic annotation
TKL2	1.8068	7.77e-13	0006098 // pentose-phosphate shunt // inferred from genetic interaction /// 0008152 // metabolic process // inferred from electronic annotation	0005634 // nucleus // inferred from direct assay /// 0005737 // cytoplasm // inferred from direct assay	0003824 // catalytic activity // inferred from electronic annotation /// 0004802 // transketolase activity // inferred from electronic annotation /// 0005509 // calcium ion binding // inferred from electronic annotation /// 0016740 // transferase activity // inferred from electronic annotation /// 0046872 // metal ion binding // inferred from electronic annotation
XBP1	1.80311	3.44e-11	0006350 // transcription // inferred from electronic annotation /// 0006355 // regulation of transcription, DNA-dependent // inferred from electronic annotation /// 0006950 // response to stress // inferred from direct assay /// 0006950 // response to stress // inferred from electronic annotation	0005634 // nucleus // inferred from direct assay /// 0005634 // nucleus // inferred from electronic annotation	0003677 // DNA binding // inferred from electronic annotation /// 0003700 // transcription factor activity // inferred from direct assay /// 0003700 // transcription factor activity // inferred from electronic annotation
HOR7	1.79866	4.41e-18	0006950 // response to stress // inferred from direct assay /// 0006950 // response to stress // inferred from electronic annotation	0005624 // membrane fraction // inferred from direct assay /// 0005783 // endoplasmic reticulum // inferred from direct assay /// 0005886 // plasma membrane // inferred from direct assay /// 0009277 // fungal-type cell wall // traceable author statement	0
COR1	1.78484	1.38e-31	0006281 // DNA repair // inferred from electronic annotation /// 0006310 // DNA recombination // inferred from electronic annotation /// 0006974 // response to DNA damage stimulus // inferred from mutant phenotype /// 0006974 // response to DNA damage stimulus // inferred from electronic annotation /// 0048478 // replication fork protection // inferred from genetic interaction	0005634 // nucleus // inferred from direct assay /// 0005634 // nucleus // inferred from electronic annotation /// 0005694 // chromosome // inferred from electronic annotation /// 0005737 // cytoplasm // inferred from electronic annotation /// 0030915 // Smc5-Smc6 complex // inferred from direct assay	0005515 // protein binding // inferred from physical interaction /// 0042803 // protein homodimerization activity // inferred from physical interaction
YCL042W	1.77123	2.36e-14	#N/A	#N/A	#N/A
YJL133C_A	1.7607	2.14e-16	#N/A	#N/A	#N/A
RPM2	1.74975	2.74e-17	0001682 // tRNA 5'-leader removal // inferred from direct assay /// 0006396 // RNA processing // inferred from mutant phenotype /// 0006397 // mRNA processing // inferred from genetic interaction /// 0006412 // translation // inferred from mutant phenotype /// 0007005 // mitochondrion organization // inferred from genetic interaction /// 0008033 // tRNA processing // inferred from electronic anno…	0000932 // cytoplasmic mRNA processing body // inferred from direct assay /// 0005634 // nucleus // inferred from direct assay /// 0005739 // mitochondrion // inferred from direct assay /// 0005739 // mitochondrion // inferred from electronic annotation /// 0030678 // mitochondrial ribonuclease P complex // inferred from direct assay	0004518 // nuclease activity // inferred from electronic annotation /// 0004519 // endonuclease activity // inferred from electronic annotation /// 0004526 // ribonuclease P activity // inferred from direct assay /// 0004526 // ribonuclease P activity // inferred from electronic annotation /// 0016563 // transcription activator activity // inferred from direct assay /// 0016787 // hydrolase activ…
PTR2	1.72484	1.97e-20	0006810 // transport // inferred from electronic annotation /// 0006857 // oligopeptide transport // inferred from electronic annotation /// 0015031 // protein transport // inferred from electronic annotation /// 0015833 // peptide transport // inferred from mutant phenotype /// 0042938 // dipeptide transport // inferred from direct assay /// 0042939 // tripeptide transport // inferred from direc…	0005624 // membrane fraction // inferred from direct assay /// 0005886 // plasma membrane // inferred from direct assay /// 0005886 // plasma membrane // inferred from mutant phenotype /// 0016020 // membrane // inferred from electronic annotation /// 0016021 // integral to membrane // inferred from electronic annotation	0005215 // transporter activity // inferred from electronic annotation /// 0015197 // peptide transporter activity // inferred from mutant phenotype /// 0015198 // oligopeptide transporter activity // inferred from electronic annotation /// 0042936 // dipeptide transporter activity // inferred from direct assay /// 0042937 // tripeptide transporter activity // inferred from direct assay
PGM2	1.70519	1.55e-29	0005975 // carbohydrate metabolic process // inferred from electronic annotation /// 0005978 // glycogen biosynthetic process // inferred from genetic interaction /// 0005992 // trehalose biosynthetic process // inferred from genetic interaction /// 0006006 // glucose metabolic process // inferred from electronic annotation /// 0006008 // glucose 1-phosphate utilization // inferred from genetic i…	0005737 // cytoplasm // inferred from direct assay /// 0005737 // cytoplasm // inferred from electronic annotation	0000287 // magnesium ion binding // inferred from electronic annotation /// 0004614 // phosphoglucomutase activity // inferred from electronic annotation /// 0004614 // phosphoglucomutase activity // inferred from genetic interaction /// 0004614 // phosphoglucomutase activity // inferred from mutant phenotype /// 0016853 // isomerase activity // inferred from electronic annotation /// 0016868 // …
URA2	1.69754	1.46e-33	0006221 // pyrimidine nucleotide biosynthetic process // inferred from sequence or structural similarity /// 0006221 // pyrimidine nucleotide biosynthetic process // inferred from electronic annotation /// 0019856 // pyrimidine base biosynthetic process // inferred from electronic annotation	0	0004151 // dihydroorotase activity // inferred from sequence or structural similarity /// 0004151 // dihydroorotase activity // inferred from electronic annotation /// 0008270 // zinc ion binding // inferred from electronic annotation /// 0016787 // hydrolase activity // inferred from electronic annotation /// 0016812 // hydrolase activity, acting on carbon-nitrogen (but not peptide) bonds, in cy…
RPM1	1.68514	1.46e-09	#N/A	#N/A	#N/A
GLT1	1.65242	1.22e-32	0006537 // glutamate biosynthetic process // inferred from electronic annotation /// 0006537 // glutamate biosynthetic process // inferred from expression pattern /// 0006541 // glutamine metabolic process // inferred from electronic annotation /// 0006807 // nitrogen compound metabolic process // inferred from electronic annotation /// 0008152 // metabolic process // inferred from electronic ann…	0005739 // mitochondrion // inferred from direct assay	0003824 // catalytic activity // inferred from electronic annotation /// 0005506 // iron ion binding // inferred from electronic annotation /// 0009055 // electron carrier activity // inferred from electronic annotation /// 0010181 // FMN binding // inferred from electronic annotation /// 0015930 // glutamate synthase activity // inferred from electronic annotation /// 0016040 // glutamate syntha…
YDL124W	1.64036	4.38e-32	#N/A	#N/A	#N/A
AGP1	1.63304	2.72e-16	0006810 // transport // inferred from electronic annotation /// 0006865 // amino acid transport // inferred from direct assay /// 0006865 // amino acid transport // inferred from electronic annotation	0005886 // plasma membrane // inferred from electronic annotation /// 0016020 // membrane // inferred from electronic annotation /// 0016021 // integral to membrane // inferred from electronic annotation	0015171 // amino acid transmembrane transporter activity // inferred from direct assay /// 0015193 // L-proline transmembrane transporter activity // inferred from genetic interaction
BDF2	1.63134	4.38e-32	0006281 // DNA repair // inferred from electronic annotation /// 0006350 // transcription // inferred from electronic annotation /// 0006355 // regulation of transcription, DNA-dependent // inferred from electronic annotation /// 0006974 // response to DNA damage stimulus // inferred from electronic annotation /// 0030435 // sporulation resulting in formation of a cellular spore // inferred from …	0005634 // nucleus // inferred from electronic annotation /// 0005634 // nucleus // traceable author statement /// 0005737 // cytoplasm // inferred from electronic annotation	0005515 // protein binding // inferred from physical interaction
SDH3	1.63067	2.44e-15	0006099 // tricarboxylic acid cycle // inferred from electronic annotation /// 0006105 // succinate metabolic process // inferred by curator /// 0006121 // mitochondrial electron transport, succinate to ubiquinone // inferred from sequence or structural similarity /// 0006810 // transport // inferred from electronic annotation /// 0022900 // electron transport chain // inferred from electronic an…	0005739 // mitochondrion // inferred from direct assay /// 0005739 // mitochondrion // inferred from electronic annotation /// 0005743 // mitochondrial inner membrane // inferred from electronic annotation /// 0005749 // mitochondrial respiratory chain complex II // inferred from sequence or structural similarity /// 0016020 // membrane // inferred from electronic annotation /// 0016021 // integr…	0000104 // succinate dehydrogenase activity // inferred from electronic annotation /// 0005506 // iron ion binding // inferred from electronic annotation /// 0008177 // succinate dehydrogenase (ubiquinone) activity // inferred from sequence or structural similarity /// 0009055 // electron carrier activity // inferred from electronic annotation /// 0046872 // metal ion binding // inferred from ele…
KAR2	1.60754	9.93e-26	0000742 // karyogamy during conjugation with cellular fusion // inferred from genetic interaction /// 0006616 // SRP-dependent cotranslational protein targeting to membrane, translocation // inferred from mutant phenotype /// 0006950 // response to stress // inferred from electronic annotation /// 0006986 // response to unfolded protein // inferred from mutant phenotype /// 0030433 // ER-associat…	0005783 // endoplasmic reticulum // inferred from direct assay /// 0005783 // endoplasmic reticulum // inferred from electronic annotation /// 0005788 // endoplasmic reticulum lumen // inferred from electronic annotation /// 0034099 // luminal surveillance complex // inferred from direct assay	0000166 // nucleotide binding // inferred from electronic annotation /// 0005515 // protein binding // inferred from physical interaction /// 0005524 // ATP binding // inferred from electronic annotation /// 0016887 // ATPase activity // inferred from direct assay /// 0051082 // unfolded protein binding // inferred from mutant phenotype
UBX6	1.58828	1.36e-17	0006511 // ubiquitin-dependent protein catabolic process // inferred from electronic annotation /// 0006511 // ubiquitin-dependent protein catabolic process // inferred from mutant phenotype /// 0030435 // sporulation resulting in formation of a cellular spore // inferred from mutant phenotype	0005634 // nucleus // inferred from direct assay	0005515 // protein binding // inferred from physical interaction
AI2	1.58651	1.07e-14	#N/A	#N/A	#N/A
AI3	1.58523	1.75e-14	#N/A	#N/A	#N/A
CAR2	1.57838	3.5e-17	0006527 // arginine catabolic process // traceable author statement	0005634 // nucleus // inferred from direct assay /// 0005737 // cytoplasm // inferred from direct assay /// 0005737 // cytoplasm // inferred from electronic annotation	0003824 // catalytic activity // inferred from electronic annotation /// 0004587 // ornithine-oxo-acid transaminase activity // inferred from electronic annotation /// 0004587 // ornithine-oxo-acid transaminase activity // traceable author statement /// 0005515 // protein binding // inferred from physical interaction /// 0008483 // transaminase activity // inferred from electronic annotation /// …
AI4	1.56636	2.57e-14	#N/A	#N/A	#N/A
GDS1	1.56592	2.38e-27	0009060 // aerobic respiration // inferred from genetic interaction	0005634 // nucleus // inferred from direct assay /// 0005737 // cytoplasm // inferred from direct assay /// 0005739 // mitochondrion // inferred from direct assay	0
AI5_ALPHA	1.56535	2.28e-14	#N/A	#N/A	#N/A
ATP6	1.55126	7.98e-15	#N/A	#N/A	#N/A
COX1	1.54408	2.43e-14	#N/A	#N/A	#N/A
COX2	1.53685	1.07e-17	#N/A	#N/A	#N/A
PHM7	1.53553	3.36e-10	0	0000324 // fungal-type vacuole // inferred from direct assay /// 0005886 // plasma membrane // inferred from electronic annotation /// 0016020 // membrane // inferred from electronic annotation /// 0016021 // integral to membrane // inferred from electronic annotation	0
SPG4	1.51558	0.000193646	0	0	0
TPO4	1.50482	1.21e-09	0000296 // spermine transport // inferred from mutant phenotype /// 0006810 // transport // inferred from electronic annotation /// 0015848 // spermidine transport // inferred from mutant phenotype	0005774 // vacuolar membrane // inferred from mutant phenotype /// 0005886 // plasma membrane // inferred from direct assay /// 0005886 // plasma membrane // inferred from electronic annotation /// 0016020 // membrane // inferred from electronic annotation /// 0016021 // integral to membrane // inferred from electronic annotation	0000297 // spermine transmembrane transporter activity // inferred from mutant phenotype /// 0005215 // transporter activity // inferred from electronic annotation /// 0015297 // antiporter activity // inferred from electronic annotation /// 0015606 // spermidine transmembrane transporter activity // inferred from mutant phenotype
TFS1	1.50117	4.93e-14	0006350 // transcription // inferred from electronic annotation /// 0006354 // RNA elongation // inferred from electronic annotation /// 0006355 // regulation of transcription, DNA-dependent // inferred from electronic annotation /// 0006357 // regulation of transcription from RNA polymerase II promoter // inferred from electronic annotation /// 0006368 // RNA elongation from RNA polymerase II pr…	0005634 // nucleus // inferred from direct assay /// 0005634 // nucleus // inferred from sequence or structural similarity /// 0005634 // nucleus // inferred from electronic annotation	0003676 // nucleic acid binding // inferred from electronic annotation /// 0003677 // DNA binding // inferred from electronic annotation /// 0003702 // RNA polymerase II transcription factor activity // inferred from electronic annotation /// 0003711 // transcription elongation regulator activity // inferred from electronic annotation /// 0003746 // translation elongation factor activity // infer…
SGA1	1.49419	3.06e-07	0000272 // polysaccharide catabolic process // inferred from electronic annotation /// 0005975 // carbohydrate metabolic process // inferred from electronic annotation /// 0005976 // polysaccharide metabolic process // inferred from electronic annotation /// 0005980 // glycogen catabolic process // inferred from mutant phenotype /// 0008152 // metabolic process // inferred from electronic annotat…	0000324 // fungal-type vacuole // inferred from direct assay	0003824 // catalytic activity // inferred from electronic annotation /// 0004339 // glucan 1,4-alpha-glucosidase activity // inferred from direct assay /// 0004339 // glucan 1,4-alpha-glucosidase activity // inferred from electronic annotation /// 0016787 // hydrolase activity // inferred from electronic annotation /// 0016798 // hydrolase activity, acting on glycosyl bonds // inferred from elect…
AI1	1.48109	1.26e-12	#N/A	#N/A	#N/A
MET28	1.46419	2.7e-06	0000097 // sulfur amino acid biosynthetic process // traceable author statement /// 0006350 // transcription // inferred from electronic annotation /// 0006355 // regulation of transcription, DNA-dependent // inferred from electronic annotation /// 0006357 // regulation of transcription from RNA polymerase II promoter // traceable author statement /// 0008652 // amino acid biosynthetic process //…	0005634 // nucleus // inferred from direct assay /// 0005634 // nucleus // inferred from electronic annotation /// 0005634 // nucleus // traceable author statement /// 0005737 // cytoplasm // inferred from electronic annotation	0003677 // DNA binding // inferred from direct assay /// 0003677 // DNA binding // inferred from electronic annotation /// 0003700 // transcription factor activity // inferred from electronic annotation /// 0003704 // specific RNA polymerase II transcription factor activity // traceable author statement /// 0005515 // protein binding // inferred from physical interaction /// 0016563 // transcript…
YBR200W_A	1.45784	0.00177108	#N/A	#N/A	#N/A
HSP104	1.45122	3.29e-15	0006950 // response to stress // inferred from direct assay /// 0006950 // response to stress // inferred from electronic annotation /// 0019538 // protein metabolic process // inferred from electronic annotation /// 0042026 // protein refolding // inferred from direct assay /// 0051085 // chaperone cofactor-dependent protein folding // inferred from direct assay	0005634 // nucleus // inferred from direct assay /// 0005634 // nucleus // inferred from electronic annotation /// 0005737 // cytoplasm // inferred from direct assay /// 0005737 // cytoplasm // inferred from electronic annotation	0000166 // nucleotide binding // inferred from electronic annotation /// 0005515 // protein binding // inferred from electronic annotation /// 0005515 // protein binding // inferred from physical interaction /// 0005524 // ATP binding // inferred from electronic annotation /// 0017111 // nucleoside-triphosphatase activity // inferred from electronic annotation /// 0042623 // ATPase activity, coup…
SPS4	1.44815	1.84e-06	0007126 // meiosis // inferred from electronic annotation /// 0030435 // sporulation resulting in formation of a cellular spore // inferred from electronic annotation /// 0030437 // ascospore formation // inferred from expression pattern	0	0
YGR161W_C	1.43919	1.01e-07	#N/A	#N/A	#N/A
ATP8	1.42364	1.36e-07	#N/A	#N/A	#N/A
PNC1	1.42291	2.14e-15	0000183 // chromatin silencing at rDNA // inferred from mutant phenotype /// 0001302 // replicative cell aging // inferred from expression pattern /// 0006348 // chromatin silencing at telomere // inferred from mutant phenotype /// 0008152 // metabolic process // inferred from electronic annotation /// 0019363 // pyridine nucleotide biosynthetic process // inferred from electronic annotation	0005634 // nucleus // inferred from direct assay /// 0005737 // cytoplasm // inferred from direct assay /// 0005777 // peroxisome // inferred from direct assay	0003824 // catalytic activity // inferred from electronic annotation /// 0005515 // protein binding // inferred from physical interaction /// 0008936 // nicotinamidase activity // inferred from electronic annotation /// 0016787 // hydrolase activity // inferred from electronic annotation
YLR157C_C	1.42205	0.000470929	#N/A	#N/A	#N/A
CYC1	1.41984	6.98e-07	0006810 // transport // inferred from electronic annotation /// 0022900 // electron transport chain // inferred from electronic annotation /// 0042775 // mitochondrial ATP synthesis coupled electron transport // inferred from sequence or structural similarity	0005634 // nucleus // inferred from direct assay /// 0005739 // mitochondrion // inferred from electronic annotation /// 0005746 // mitochondrial respiratory chain // inferred from sequence or structural similarity /// 0005746 // mitochondrial respiratory chain // inferred from electronic annotation /// 0005759 // mitochondrial matrix // inferred from electronic annotation /// 0005829 // cytosol …	0005506 // iron ion binding // inferred from electronic annotation /// 0009055 // electron carrier activity // inferred from electronic annotation /// 0020037 // heme binding // inferred from electronic annotation /// 0045155 // electron transporter, transferring electrons from CoQH2-cytochrome c reductase complex and cytochrome c oxidase complex activity // inferred from sequence or structural s…
RTN2	1.41939	2.95e-10	0	0005635 // nuclear envelope // inferred from direct assay /// 0005783 // endoplasmic reticulum // inferred from direct assay /// 0005783 // endoplasmic reticulum // inferred from electronic annotation /// 0005789 // endoplasmic reticulum membrane // inferred from electronic annotation /// 0016020 // membrane // inferred from electronic annotation /// 0016021 // integral to membrane // inferred fr…	0005515 // protein binding // inferred from physical interaction
CWP2	1.41556	6.76e-11	0006885 // regulation of pH // inferred from genetic interaction /// 0007047 // cell wall organization // inferred from direct assay	0005576 // extracellular region // inferred from electronic annotation /// 0005618 // cell wall // inferred from electronic annotation /// 0005886 // plasma membrane // inferred from electronic annotation /// 0009277 // fungal-type cell wall // inferred from direct assay /// 0016020 // membrane // inferred from electronic annotation /// 0031225 // anchored to membrane // inferred from electronic …	0005199 // structural constituent of cell wall // inferred from direct assay
TPS2	1.40368	1.58e-13	0005992 // trehalose biosynthetic process // inferred from sequence or structural similarity /// 0005992 // trehalose biosynthetic process // inferred from electronic annotation /// 0008152 // metabolic process // inferred from electronic annotation	0005634 // nucleus // inferred from direct assay /// 0005634 // nucleus // inferred from electronic annotation /// 0005737 // cytoplasm // inferred from electronic annotation /// 0005829 // cytosol // inferred from direct assay /// 0005946 // alpha,alpha-trehalose-phosphate synthase complex (UDP-forming) // inferred from sequence or structural similarity	0000287 // magnesium ion binding // inferred from electronic annotation /// 0003824 // catalytic activity // inferred from electronic annotation /// 0004805 // trehalose-phosphatase activity // inferred from sequence or structural similarity /// 0004805 // trehalose-phosphatase activity // inferred from electronic annotation /// 0016787 // hydrolase activity // inferred from electronic annotation…
GAD1	1.39023	2.16e-14	0006536 // glutamate metabolic process // inferred from electronic annotation /// 0006538 // glutamate catabolic process // inferred from physical interaction /// 0006979 // response to oxidative stress // inferred from mutant phenotype /// 0019752 // carboxylic acid metabolic process // inferred from electronic annotation	0005737 // cytoplasm // inferred from direct assay	0003824 // catalytic activity // inferred from electronic annotation /// 0004351 // glutamate decarboxylase activity // inferred from electronic annotation /// 0004351 // glutamate decarboxylase activity // inferred from physical interaction /// 0016829 // lyase activity // inferred from electronic annotation /// 0016831 // carboxy-lyase activity // inferred from electronic annotation /// 0030170…
OM45	1.38968	1.67e-08	0	0005739 // mitochondrion // inferred from direct assay /// 0005739 // mitochondrion // inferred from electronic annotation /// 0005741 // mitochondrial outer membrane // inferred from direct assay /// 0005741 // mitochondrial outer membrane // inferred from electronic annotation /// 0005741 // mitochondrial outer membrane // traceable author statement /// 0016020 // membrane // inferred from elec…	0
YJL017W	1.38213	3.15e-17	#N/A	#N/A	#N/A
YKL151C	1.36075	1.27e-16	#N/A	#N/A	#N/A
INH1	1.35605	1.96e-09	0032780 // negative regulation of ATPase activity // inferred from direct assay /// 0045980 // negative regulation of nucleotide metabolic process // inferred from electronic annotation	0005739 // mitochondrion // inferred from direct assay /// 0005739 // mitochondrion // inferred from electronic annotation /// 0005753 // mitochondrial proton-transporting ATP synthase complex // traceable author statement	0004857 // enzyme inhibitor activity // inferred from direct assay /// 0004857 // enzyme inhibitor activity // inferred from electronic annotation
YPC1	1.34933	4.58e-07	0006672 // ceramide metabolic process // inferred from electronic annotation /// 0006672 // ceramide metabolic process // inferred from mutant phenotype	0000139 // Golgi membrane // inferred from electronic annotation /// 0005783 // endoplasmic reticulum // inferred from direct assay /// 0005783 // endoplasmic reticulum // inferred from electronic annotation /// 0005789 // endoplasmic reticulum membrane // inferred from electronic annotation /// 0005794 // Golgi apparatus // inferred from electronic annotation /// 0016020 // membrane // inferred …	0016787 // hydrolase activity // inferred from electronic annotation /// 0016811 // hydrolase activity, acting on carbon-nitrogen (but not peptide) bonds, in linear amides // inferred from electronic annotation /// 0017040 // ceramidase activity // inferred from direct assay
STF2	1.34645	6.19e-09	0006970 // response to osmotic stress // inferred from expression pattern /// 0043462 // regulation of ATPase activity // inferred from direct assay	0005739 // mitochondrion // inferred from electronic annotation /// 0005753 // mitochondrial proton-transporting ATP synthase complex // traceable author statement	0
TPS1	1.34579	3.37e-12	0005991 // trehalose metabolic process // inferred by curator /// 0005992 // trehalose biosynthetic process // inferred from electronic annotation /// 0006950 // response to stress // inferred from mutant phenotype /// 0006950 // response to stress // inferred from electronic annotation /// 0006970 // response to osmotic stress // inferred from mutant phenotype /// 0030437 // ascospore formation …	0005829 // cytosol // inferred from direct assay	0003824 // catalytic activity // inferred from electronic annotation /// 0003825 // alpha,alpha-trehalose-phosphate synthase (UDP-forming) activity // traceable author statement /// 0003825 // alpha,alpha-trehalose-phosphate synthase (UDP-forming) activity // inferred from electronic annotation /// 0005515 // protein binding // inferred from physical interaction /// 0016740 // transferase activit…
MIG2	1.33929	1.21e-11	0000433 // negative regulation of transcription from RNA polymerase II promoter by glucose // inferred from genetic interaction /// 0005975 // carbohydrate metabolic process // inferred from electronic annotation /// 0006350 // transcription // inferred from electronic annotation /// 0006355 // regulation of transcription, DNA-dependent // inferred from electronic annotation	0005622 // intracellular // inferred from electronic annotation /// 0005634 // nucleus // inferred from electronic annotation /// 0005634 // nucleus // traceable author statement	0003676 // nucleic acid binding // inferred from electronic annotation /// 0003677 // DNA binding // inferred from electronic annotation /// 0008270 // zinc ion binding // inferred from electronic annotation /// 0016566 // specific transcriptional repressor activity // inferred from genetic interaction /// 0043565 // sequence-specific DNA binding // inferred from direct assay /// 0046872 // metal…
YER158C	1.33813	4.48e-12	#N/A	#N/A	#N/A
QCR9	1.33375	3.78e-10	0006122 // mitochondrial electron transport, ubiquinol to cytochrome c // inferred from electronic annotation /// 0006122 // mitochondrial electron transport, ubiquinol to cytochrome c // inferred from mutant phenotype /// 0006810 // transport // inferred from electronic annotation /// 0009060 // aerobic respiration // inferred from mutant phenotype /// 0016226 // iron-sulfur cluster assembly // …	0005739 // mitochondrion // inferred from direct assay /// 0005739 // mitochondrion // inferred from electronic annotation /// 0005740 // mitochondrial envelope // inferred from electronic annotation /// 0005743 // mitochondrial inner membrane // inferred from electronic annotation /// 0005746 // mitochondrial respiratory chain // inferred from electronic annotation /// 0005750 // mitochondrial r…	0008121 // ubiquinol-cytochrome-c reductase activity // inferred from electronic annotation /// 0008121 // ubiquinol-cytochrome-c reductase activity // inferred from mutant phenotype
QCR10	1.3263	1.27e-06	0006122 // mitochondrial electron transport, ubiquinol to cytochrome c // inferred from mutant phenotype /// 0006810 // transport // inferred from electronic annotation /// 0009060 // aerobic respiration // inferred from genetic interaction /// 0022900 // electron transport chain // inferred from electronic annotation	0005739 // mitochondrion // inferred from direct assay /// 0005739 // mitochondrion // inferred from electronic annotation /// 0005743 // mitochondrial inner membrane // inferred from electronic annotation /// 0005746 // mitochondrial respiratory chain // inferred from electronic annotation /// 0005750 // mitochondrial respiratory chain complex III // inferred from direct assay /// 0016020 // mem…	0008121 // ubiquinol-cytochrome-c reductase activity // inferred from mutant phenotype
CYC7	1.32174	0.00281866	0006122 // mitochondrial electron transport, ubiquinol to cytochrome c // inferred from direct assay /// 0006123 // mitochondrial electron transport, cytochrome c to oxygen // inferred from direct assay /// 0006810 // transport // inferred from electronic annotation /// 0022900 // electron transport chain // inferred from electronic annotation	0005739 // mitochondrion // inferred from direct assay /// 0005739 // mitochondrion // inferred from electronic annotation /// 0005746 // mitochondrial respiratory chain // inferred from electronic annotation /// 0005758 // mitochondrial intermembrane space // inferred from direct assay /// 0005758 // mitochondrial intermembrane space // inferred from electronic annotation	0005506 // iron ion binding // inferred from electronic annotation /// 0009055 // electron carrier activity // inferred from direct assay /// 0009055 // electron carrier activity // inferred from electronic annotation /// 0020037 // heme binding // inferred from electronic annotation /// 0046872 // metal ion binding // inferred from electronic annotation
SIP18	1.32102	0.00111446	0006970 // response to osmotic stress // inferred from expression pattern	0005625 // soluble fraction // inferred from direct assay	0005543 // phospholipid binding // inferred from direct assay
YLR161W	1.31332	0.000133148	#N/A	#N/A	#N/A
RTS3	1.30333	9.73e-14	0006470 // protein amino acid dephosphorylation // inferred from reviewed computational analysis	0005634 // nucleus // inferred from direct assay /// 0005737 // cytoplasm // inferred from direct assay	0
YCH1	1.29922	1.05e-08	#N/A	#N/A	#N/A
SKS1	1.2978	5.22e-12	0006468 // protein amino acid phosphorylation // inferred from electronic annotation /// 0009749 // response to glucose stimulus // inferred from genetic interaction /// 0015758 // glucose transport // inferred from genetic interaction /// 0045944 // positive regulation of transcription from RNA polymerase II promoter // inferred from genetic interaction	0005634 // nucleus // inferred from direct assay /// 0005737 // cytoplasm // inferred from direct assay	0000166 // nucleotide binding // inferred from electronic annotation /// 0004672 // protein kinase activity // inferred from electronic annotation /// 0004674 // protein serine/threonine kinase activity // inferred from electronic annotation /// 0005515 // protein binding // inferred from physical interaction /// 0005524 // ATP binding // inferred from electronic annotation /// 0016301 // kinase …
HBT1	1.29411	3.42e-14	0000746 // conjugation // inferred from electronic annotation /// 0000753 // cellular morphogenesis during conjugation with cellular fusion // inferred from mutant phenotype /// 0008360 // regulation of cell shape // inferred from electronic annotation	0005737 // cytoplasm // inferred from electronic annotation /// 0005937 // mating projection // inferred from direct assay	0
BTN2	1.2929	1.75e-06	0006865 // amino acid transport // inferred from mutant phenotype /// 0006885 // regulation of pH // inferred from genetic interaction /// 0006885 // regulation of pH // inferred from mutant phenotype /// 0006886 // intracellular protein transport // inferred from mutant phenotype /// 0042147 // retrograde transport, endosome to Golgi // inferred from mutant phenotype	0005737 // cytoplasm // inferred from electronic annotation /// 0005770 // late endosome // inferred from direct assay /// 0005829 // cytosol // inferred from direct assay /// 0048471 // perinuclear region of cytoplasm // inferred from direct assay	0005515 // protein binding // inferred from direct assay /// 0005515 // protein binding // inferred from physical interaction
GIP2	1.29122	2.86e-06	0005977 // glycogen metabolic process // inferred from mutant phenotype /// 0006470 // protein amino acid dephosphorylation // inferred from physical interaction	0000164 // protein phosphatase type 1 complex // inferred from physical interaction	0005515 // protein binding // inferred from physical interaction /// 0019888 // protein phosphatase regulator activity // inferred from physical interaction
YHR097C	1.28138	4.56e-13	#N/A	#N/A	#N/A
STP4	1.27452	9.95e-14	0	0005622 // intracellular // inferred from electronic annotation /// 0005634 // nucleus // inferred from direct assay /// 0005634 // nucleus // inferred from electronic annotation /// 0005737 // cytoplasm // inferred from direct assay /// 0005737 // cytoplasm // inferred from electronic annotation /// 0005739 // mitochondrion // inferred from direct assay /// 0005739 // mitochondrion // inferred f…	0003676 // nucleic acid binding // inferred from electronic annotation /// 0008270 // zinc ion binding // inferred from electronic annotation /// 0046872 // metal ion binding // inferred from electronic annotation
YLR159W	1.27299	5.34e-05	#N/A	#N/A	#N/A
YLR159C_A	1.26826	0.00136056	#N/A	#N/A	#N/A
CIR2	1.26724	4.56e-13	#N/A	#N/A	#N/A
Q0255	1.26223	1.09e-13	#N/A	#N/A	#N/A
CYT1	1.26063	4.51e-11	0006122 // mitochondrial electron transport, ubiquinol to cytochrome c // inferred from sequence or structural similarity /// 0006810 // transport // inferred from electronic annotation /// 0022900 // electron transport chain // inferred from electronic annotation	0005739 // mitochondrion // inferred from direct assay /// 0005739 // mitochondrion // inferred from electronic annotation /// 0005743 // mitochondrial inner membrane // inferred from electronic annotation /// 0005746 // mitochondrial respiratory chain // inferred from electronic annotation /// 0005750 // mitochondrial respiratory chain complex III // inferred from sequence or structural similari…	0005506 // iron ion binding // inferred from electronic annotation /// 0009055 // electron carrier activity // inferred from electronic annotation /// 0020037 // heme binding // inferred from electronic annotation /// 0045153 // electron transporter, transferring electrons within CoQH2-cytochrome c reductase complex activity // inferred from sequence or structural similarity /// 0046872 // metal …
MDJ1	1.25256	3.62e-10	0000002 // mitochondrial genome maintenance // inferred from mutant phenotype /// 0006457 // protein folding // inferred from electronic annotation /// 0006458 // 'de novo' protein folding // inferred from mutant phenotype /// 0006515 // misfolded or incompletely synthesized protein catabolic process // inferred from mutant phenotype /// 0006950 // response to stress // inferred from electronic a…	0005739 // mitochondrion // inferred from direct assay /// 0005739 // mitochondrion // inferred from electronic annotation /// 0005759 // mitochondrial matrix // inferred from direct assay /// 0031314 // extrinsic to mitochondrial inner membrane // inferred from direct assay	0001671 // ATPase activator activity // inferred from direct assay /// 0008270 // zinc ion binding // inferred from electronic annotation /// 0030192 // Hsp70/Hsc70 protein regulator activity // inferred from mutant phenotype /// 0031072 // heat shock protein binding // inferred from electronic annotation /// 0046872 // metal ion binding // inferred from electronic annotation /// 0051082 // unfol…
INO1	1.25235	1.66e-10	0006021 // inositol biosynthetic process // inferred from direct assay /// 0006021 // inositol biosynthetic process // inferred from electronic annotation /// 0006021 // inositol biosynthetic process // inferred from mutant phenotype /// 0008152 // metabolic process // inferred from electronic annotation /// 0008654 // phospholipid biosynthetic process // inferred from electronic annotation	0005737 // cytoplasm // inferred from direct assay /// 0005737 // cytoplasm // inferred from electronic annotation	0003824 // catalytic activity // inferred from electronic annotation /// 0004512 // inositol-3-phosphate synthase activity // inferred from direct assay /// 0004512 // inositol-3-phosphate synthase activity // inferred from electronic annotation /// 0004512 // inositol-3-phosphate synthase activity // inferred from mutant phenotype /// 0005488 // binding // inferred from electronic annotation ///…
YLR157W_A	1.25232	9.04e-05	#N/A	#N/A	#N/A
YLR156W	1.24539	0.000280941	#N/A	#N/A	#N/A
YBR230W_A	1.21779	0.000142511	#N/A	#N/A	#N/A
BI2	1.21716	6.68e-08	#N/A	#N/A	#N/A
YGR050C	1.21559	0.00106054	#N/A	#N/A	#N/A
UTR5	1.20842	0.000197425	0	0	0
NRG1	1.20789	5.96e-06	0001403 // invasive growth in response to glucose limitation // inferred from genetic interaction /// 0006006 // glucose metabolic process // inferred from mutant phenotype /// 0006350 // transcription // inferred from electronic annotation /// 0006355 // regulation of transcription, DNA-dependent // inferred from electronic annotation /// 0006357 // regulation of transcription from RNA polymeras…	0005622 // intracellular // inferred from electronic annotation /// 0005634 // nucleus // inferred from direct assay /// 0005634 // nucleus // inferred from electronic annotation	0003676 // nucleic acid binding // inferred from electronic annotation /// 0003677 // DNA binding // inferred from direct assay /// 0003677 // DNA binding // inferred from electronic annotation /// 0008270 // zinc ion binding // inferred from electronic annotation /// 0016564 // transcription repressor activity // inferred from direct assay /// 0046872 // metal ion binding // inferred from electr…
PIR3	1.20769	1.13e-08	0007047 // cell wall organization // inferred from electronic annotation /// 0007047 // cell wall organization // inferred from mutant phenotype	0005576 // extracellular region // inferred from electronic annotation /// 0005618 // cell wall // inferred from electronic annotation /// 0009277 // fungal-type cell wall // inferred from direct assay /// 0009277 // fungal-type cell wall // traceable author statement	0005199 // structural constituent of cell wall // inferred from physical interaction
ATG40	1.20731	4.71e-10	#N/A	#N/A	#N/A
IGD1	1.18926	0.000107426	#N/A	#N/A	#N/A
COB	1.18307	2.46e-08	#N/A	#N/A	#N/A
HXK1	1.18085	1.94e-12	0006000 // fructose metabolic process // inferred from mutant phenotype /// 0006006 // glucose metabolic process // inferred from mutant phenotype /// 0006013 // mannose metabolic process // inferred from direct assay /// 0006096 // glycolysis // inferred from direct assay /// 0006096 // glycolysis // inferred from electronic annotation /// 0032445 // fructose import // inferred from genetic inte…	0005737 // cytoplasm // inferred from direct assay /// 0005829 // cytosol // inferred from direct assay	0000166 // nucleotide binding // inferred from electronic annotation /// 0003824 // catalytic activity // inferred from electronic annotation /// 0004396 // hexokinase activity // inferred from direct assay /// 0004396 // hexokinase activity // inferred from electronic annotation /// 0004396 // hexokinase activity // inferred from mutant phenotype /// 0005515 // protein binding // inferred from p…
PCL1	1.17505	4.03e-09	0006810 // transport // inferred from electronic annotation /// 0006828 // manganese ion transport // inferred from sequence or structural similarity /// 0006874 // cellular calcium ion homeostasis // inferred from sequence or structural similarity /// 0006879 // cellular iron ion homeostasis // inferred from sequence or structural similarity /// 0015684 // ferrous iron transport // inferred from…	0000139 // Golgi membrane // non-traceable author statement /// 0000139 // Golgi membrane // inferred from electronic annotation /// 0005773 // vacuole // inferred from electronic annotation /// 0005774 // vacuolar membrane // inferred from electronic annotation /// 0005783 // endoplasmic reticulum // inferred from direct assay /// 0005783 // endoplasmic reticulum // inferred from electronic anno…	0015093 // ferrous iron transmembrane transporter activity // inferred from sequence or structural similarity
HSP30	1.17414	1.33e-06	0006811 // ion transport // inferred from electronic annotation /// 0006950 // response to stress // inferred from direct assay /// 0006950 // response to stress // inferred from electronic annotation /// 0032780 // negative regulation of ATPase activity // inferred from mutant phenotype	0005886 // plasma membrane // inferred from direct assay /// 0016020 // membrane // inferred from electronic annotation /// 0016021 // integral to membrane // inferred from electronic annotation	0005216 // ion channel activity // inferred from electronic annotation
CMC4	1.17407	1.61e-05	#N/A	#N/A	#N/A
GAP1	1.16978	3.16e-08	0006810 // transport // inferred from electronic annotation /// 0006865 // amino acid transport // inferred from electronic annotation /// 0006865 // amino acid transport // inferred from mutant phenotype /// 0015846 // polyamine transport // inferred from mutant phenotype /// 0019676 // ammonia assimilation cycle // inferred from expression pattern	0000328 // fungal-type vacuole lumen // inferred from direct assay /// 0005768 // endosome // inferred from direct assay /// 0005771 // multivesicular body // inferred from mutant phenotype /// 0005886 // plasma membrane // inferred from direct assay /// 0005887 // integral to plasma membrane // inferred from direct assay /// 0016020 // membrane // inferred from electronic annotation /// 0016021 …	0015171 // amino acid transmembrane transporter activity // inferred from electronic annotation /// 0015171 // amino acid transmembrane transporter activity // inferred from mutant phenotype /// 0015193 // L-proline transmembrane transporter activity // inferred from genetic interaction /// 0015203 // polyamine transmembrane transporter activity // inferred from mutant phenotype
MUP1	1.16506	6.01e-15	0000101 // sulfur amino acid transport // inferred from mutant phenotype /// 0006810 // transport // inferred from electronic annotation /// 0006865 // amino acid transport // inferred from electronic annotation	0016020 // membrane // inferred from electronic annotation /// 0016021 // integral to membrane // inferred from electronic annotation	0000102 // L-methionine secondary active transmembrane transporter activity // inferred from direct assay /// 0015171 // amino acid transmembrane transporter activity // inferred from electronic annotation
BI3	1.15944	3.4e-07	#N/A	#N/A	#N/A
PUN1	1.14456	2.84e-11	#N/A	#N/A	#N/A
ATG39	1.1437	0.000639668	#N/A	#N/A	#N/A
DUR1_2C2	1.14289	5.96e-12	#N/A	#N/A	#N/A
ICY1	1.14012	8.87e-06	0	0000329 // fungal-type vacuole membrane // inferred from direct assay	0
BI4	1.13933	9.67e-08	#N/A	#N/A	#N/A
PMP3	1.13017	1.36e-05	0006812 // cation transport // inferred from mutant phenotype /// 0042391 // regulation of membrane potential // inferred from mutant phenotype	0005886 // plasma membrane // inferred from direct assay /// 0005886 // plasma membrane // inferred from electronic annotation /// 0016020 // membrane // inferred from electronic annotation /// 0016021 // integral to membrane // inferred from electronic annotation	0
HAP4	1.13	4.66e-07	0006109 // regulation of carbohydrate metabolic process // traceable author statement /// 0006350 // transcription // inferred from electronic annotation /// 0006350 // transcription // traceable author statement /// 0006355 // regulation of transcription, DNA-dependent // inferred from electronic annotation	0005634 // nucleus // inferred from electronic annotation /// 0016602 // CCAAT-binding factor complex // traceable author statement	0003677 // DNA binding // inferred from electronic annotation /// 0016563 // transcription activator activity // traceable author statement
CLN1	1.12977	2.02e-08	0007049 // cell cycle // inferred from electronic annotation /// 0051301 // cell division // inferred from electronic annotation	0005634 // nucleus // inferred from direct assay /// 0005737 // cytoplasm // inferred from direct assay	0005515 // protein binding // inferred from physical interaction
GPD1	1.12941	2.89e-10	0005975 // carbohydrate metabolic process // inferred from electronic annotation /// 0006072 // glycerol-3-phosphate metabolic process // inferred from electronic annotation /// 0006970 // response to osmotic stress // inferred from expression pattern /// 0008152 // metabolic process // inferred from electronic annotation /// 0033554 // cellular response to stress // inferred from expression patt…	0005634 // nucleus // inferred from direct assay /// 0005737 // cytoplasm // inferred from sequence or structural similarity /// 0005737 // cytoplasm // inferred from electronic annotation /// 0005829 // cytosol // inferred from direct assay /// 0009331 // glycerol-3-phosphate dehydrogenase complex // inferred from electronic annotation	0003824 // catalytic activity // inferred from electronic annotation /// 0004367 // glycerol-3-phosphate dehydrogenase (NAD+) activity // inferred from electronic annotation /// 0005488 // binding // inferred from electronic annotation /// 0016491 // oxidoreductase activity // inferred from electronic annotation /// 0016614 // oxidoreductase activity, acting on CH-OH group of donors // inferred f…
YAK1	1.12239	7.45e-10	0006468 // protein amino acid phosphorylation // inferred from direct assay /// 0006468 // protein amino acid phosphorylation // inferred from electronic annotation	0005634 // nucleus // inferred from direct assay /// 0005634 // nucleus // inferred from electronic annotation /// 0005737 // cytoplasm // inferred from direct assay /// 0005737 // cytoplasm // inferred from electronic annotation	0000166 // nucleotide binding // inferred from electronic annotation /// 0004672 // protein kinase activity // inferred from direct assay /// 0004672 // protein kinase activity // inferred from electronic annotation /// 0004674 // protein serine/threonine kinase activity // inferred from electronic annotation /// 0004713 // protein tyrosine kinase activity // inferred from electronic annotation /…
YGL007C_A	1.11905	0.0204899	#N/A	#N/A	#N/A
ROX1	1.11561	4.36e-08	0000122 // negative regulation of transcription from RNA polymerase II promoter // inferred from genetic interaction /// 0000122 // negative regulation of transcription from RNA polymerase II promoter // inferred from mutant phenotype /// 0006350 // transcription // inferred from electronic annotation /// 0006355 // regulation of transcription, DNA-dependent // inferred from electronic annotation	0000228 // nuclear chromosome // inferred from physical interaction /// 0005634 // nucleus // inferred from electronic annotation	0003677 // DNA binding // inferred from electronic annotation /// 0008301 // DNA bending activity // inferred from direct assay /// 0016566 // specific transcriptional repressor activity // inferred from genetic interaction /// 0016566 // specific transcriptional repressor activity // inferred from mutant phenotype /// 0043565 // sequence-specific DNA binding // inferred from direct assay
YLR154C_H	1.10919	0.00244352	#N/A	#N/A	#N/A
COX4	1.10918	7.41e-08	0006123 // mitochondrial electron transport, cytochrome c to oxygen // inferred from direct assay /// 0009060 // aerobic respiration // inferred from physical interaction /// 0055114 // oxidation reduction // inferred from electronic annotation	0005739 // mitochondrion // inferred from direct assay /// 0005739 // mitochondrion // inferred from electronic annotation /// 0005740 // mitochondrial envelope // inferred from electronic annotation /// 0005743 // mitochondrial inner membrane // inferred from electronic annotation /// 0005751 // mitochondrial respiratory chain complex IV // inferred from physical interaction /// 0016020 // membr…	0004129 // cytochrome-c oxidase activity // inferred from electronic annotation /// 0004129 // cytochrome-c oxidase activity // inferred from physical interaction /// 0005515 // protein binding // inferred from physical interaction /// 0008270 // zinc ion binding // inferred from direct assay /// 0008270 // zinc ion binding // inferred from electronic annotation /// 0016491 // oxidoreductase acti…
BUR6	1.10713	2.67e-11	0000122 // negative regulation of transcription from RNA polymerase II promoter // inferred from genetic interaction /// 0000122 // negative regulation of transcription from RNA polymerase II promoter // inferred from mutant phenotype /// 0006350 // transcription // inferred from electronic annotation /// 0006355 // regulation of transcription, DNA-dependent // inferred from electronic annotation…	0005622 // intracellular // inferred from electronic annotation /// 0005634 // nucleus // inferred from electronic annotation /// 0005634 // nucleus // inferred from physical interaction	0003677 // DNA binding // inferred from electronic annotation /// 0003713 // transcription coactivator activity // inferred from direct assay /// 0003714 // transcription corepressor activity // inferred from genetic interaction /// 0003714 // transcription corepressor activity // inferred from mutant phenotype /// 0005515 // protein binding // inferred from physical interaction /// 0043565 // se…
SWI1	1.1059	1.73e-10	0006350 // transcription // inferred from electronic annotation /// 0006355 // regulation of transcription, DNA-dependent // inferred from electronic annotation /// 0006357 // regulation of transcription from RNA polymerase II promoter // inferred from mutant phenotype /// 0043044 // ATP-dependent chromatin remodeling // inferred from direct assay /// 0045893 // positive regulation of transcripti…	0005622 // intracellular // inferred from electronic annotation /// 0005634 // nucleus // inferred from electronic annotation /// 0016514 // SWI/SNF complex // inferred from direct assay	0003677 // DNA binding // inferred from electronic annotation /// 0008270 // zinc ion binding // inferred from electronic annotation /// 0016251 // general RNA polymerase II transcription factor activity // traceable author statement /// 0046872 // metal ion binding // inferred from electronic annotation
COX3	1.10335	5.17e-07	#N/A	#N/A	#N/A
YML100W_A	1.10229	0.00535785	#N/A	#N/A	#N/A
QCR8	1.10178	2.75e-05	0006122 // mitochondrial electron transport, ubiquinol to cytochrome c // inferred from mutant phenotype /// 0006810 // transport // inferred from electronic annotation /// 0009060 // aerobic respiration // inferred from mutant phenotype /// 0022900 // electron transport chain // inferred from electronic annotation	0005739 // mitochondrion // inferred from direct assay /// 0005739 // mitochondrion // inferred from electronic annotation /// 0005743 // mitochondrial inner membrane // inferred from electronic annotation /// 0005746 // mitochondrial respiratory chain // inferred from electronic annotation /// 0005750 // mitochondrial respiratory chain complex III // inferred from direct assay /// 0016020 // mem…	0008121 // ubiquinol-cytochrome-c reductase activity // inferred from electronic annotation /// 0008121 // ubiquinol-cytochrome-c reductase activity // inferred from mutant phenotype
VHR1	1.10035	1.14e-10	0006357 // regulation of transcription from RNA polymerase II promoter // inferred from mutant phenotype /// 0009102 // biotin biosynthetic process // inferred from mutant phenotype	0005634 // nucleus // inferred from direct assay /// 0005737 // cytoplasm // inferred from direct assay	0003677 // DNA binding // inferred from direct assay /// 0016563 // transcription activator activity // inferred from direct assay
YBR072C_A	1.09811	0.0203123	#N/A	#N/A	#N/A
PBI2	1.09261	3.86e-05	0006810 // transport // inferred from electronic annotation /// 0015031 // protein transport // inferred from electronic annotation /// 0030162 // regulation of proteolysis // inferred from mutant phenotype /// 0042144 // vacuole fusion, non-autophagic // inferred from direct assay	0000324 // fungal-type vacuole // inferred from physical interaction /// 0005634 // nucleus // inferred from electronic annotation /// 0005737 // cytoplasm // inferred from electronic annotation /// 0005737 // cytoplasm // traceable author statement	0004866 // endopeptidase inhibitor activity // inferred from direct assay /// 0004866 // endopeptidase inhibitor activity // inferred from electronic annotation /// 0004867 // serine-type endopeptidase inhibitor activity // inferred from electronic annotation
ATP1	1.09051	2.43e-10	0006754 // ATP biosynthetic process // inferred from electronic annotation /// 0006810 // transport // inferred from electronic annotation /// 0006811 // ion transport // inferred from electronic annotation /// 0015986 // ATP synthesis coupled proton transport // inferred from electronic annotation /// 0015986 // ATP synthesis coupled proton transport // inferred from mutant phenotype /// 0015992…	0005739 // mitochondrion // inferred from direct assay /// 0005739 // mitochondrion // inferred from electronic annotation /// 0005739 // mitochondrion // inferred from physical interaction /// 0005743 // mitochondrial inner membrane // inferred from electronic annotation /// 0005754 // mitochondrial proton-transporting ATP synthase, catalytic core // inferred from direct assay /// 0005754 // mit…	0000166 // nucleotide binding // inferred from electronic annotation /// 0005524 // ATP binding // inferred from electronic annotation /// 0015078 // hydrogen ion transmembrane transporter activity // inferred from electronic annotation /// 0016787 // hydrolase activity // inferred from electronic annotation /// 0016820 // hydrolase activity, acting on acid anhydrides, catalyzing transmembrane mo…
HSL1	1.08942	1.04e-11	0000078 // cell morphogenesis checkpoint // traceable author statement /// 0000086 // G2/M transition of mitotic cell cycle // inferred from genetic interaction /// 0000135 // septin checkpoint // inferred from genetic interaction /// 0006468 // protein amino acid phosphorylation // inferred from direct assay /// 0006468 // protein amino acid phosphorylation // inferred from electronic annotation…	0005935 // cellular bud neck // inferred from direct assay /// 0005940 // septin ring // inferred from direct assay	0000166 // nucleotide binding // inferred from electronic annotation /// 0004672 // protein kinase activity // inferred from direct assay /// 0004672 // protein kinase activity // inferred from electronic annotation /// 0004674 // protein serine/threonine kinase activity // inferred from electronic annotation /// 0005524 // ATP binding // inferred from electronic annotation /// 0016301 // kinase …
YPS1	1.08682	5.66e-10	0006508 // proteolysis // inferred from electronic annotation /// 0016485 // protein processing // inferred from direct assay	0005783 // endoplasmic reticulum // inferred from electronic annotation /// 0005789 // endoplasmic reticulum membrane // inferred from electronic annotation /// 0009277 // fungal-type cell wall // inferred from direct assay /// 0016020 // membrane // inferred from electronic annotation /// 0031225 // anchored to membrane // inferred from electronic annotation	0004190 // aspartic-type endopeptidase activity // inferred from direct assay /// 0004190 // aspartic-type endopeptidase activity // inferred from electronic annotation /// 0008233 // peptidase activity // inferred from electronic annotation /// 0016787 // hydrolase activity // inferred from electronic annotation
HSP78	1.08316	7.32e-06	0000002 // mitochondrial genome maintenance // inferred from direct assay /// 0006457 // protein folding // inferred from direct assay /// 0006950 // response to stress // inferred from direct assay /// 0006950 // response to stress // inferred from electronic annotation /// 0030150 // protein import into mitochondrial matrix // inferred from direct assay	0005739 // mitochondrion // inferred from direct assay /// 0005739 // mitochondrion // inferred from electronic annotation /// 0005759 // mitochondrial matrix // inferred from direct assay /// 0005759 // mitochondrial matrix // inferred from electronic annotation	0000166 // nucleotide binding // inferred from electronic annotation /// 0005515 // protein binding // inferred from physical interaction /// 0005524 // ATP binding // inferred from electronic annotation /// 0017111 // nucleoside-triphosphatase activity // inferred from electronic annotation /// 0051082 // unfolded protein binding // inferred from direct assay
MCP1	1.07552	9.63e-06	0007126 // meiosis // inferred from electronic annotation	0005737 // cytoplasm // inferred from direct assay /// 0015630 // microtubule cytoskeleton // inferred from direct assay	0
CYT2	1.07542	1.36e-05	0018063 // cytochrome c-heme linkage // inferred from mutant phenotype	0005739 // mitochondrion // inferred from direct assay /// 0005739 // mitochondrion // inferred from electronic annotation /// 0005743 // mitochondrial inner membrane // inferred from electronic annotation /// 0005758 // mitochondrial intermembrane space // inferred from direct assay /// 0016020 // membrane // inferred from electronic annotation	0004408 // holocytochrome-c synthase activity // inferred from electronic annotation /// 0004408 // holocytochrome-c synthase activity // inferred from mutant phenotype /// 0005506 // iron ion binding // inferred from electronic annotation /// 0016829 // lyase activity // inferred from electronic annotation /// 0046872 // metal ion binding // inferred from electronic annotation
HAC1	1.07211	6.46e-09	0006350 // transcription // inferred from electronic annotation /// 0006355 // regulation of transcription, DNA-dependent // inferred from electronic annotation /// 0006357 // regulation of transcription from RNA polymerase II promoter // traceable author statement /// 0006644 // phospholipid metabolic process // traceable author statement /// 0006986 // response to unfolded protein // inferred f…	0005634 // nucleus // inferred from direct assay /// 0005634 // nucleus // inferred from electronic annotation	0003677 // DNA binding // inferred from electronic annotation /// 0003700 // transcription factor activity // inferred from direct assay /// 0003700 // transcription factor activity // inferred from electronic annotation /// 0003704 // specific RNA polymerase II transcription factor activity // traceable author statement /// 0043565 // sequence-specific DNA binding // inferred from electronic ann…
YDR222W	1.07068	1.22e-09	#N/A	#N/A	#N/A
SPI1	1.07042	4.28e-05	0001101 // response to acid // inferred from mutant phenotype	0009277 // fungal-type cell wall // inferred from direct assay	0
FAS2	1.06072	1.21e-11	0006633 // fatty acid biosynthetic process // inferred from direct assay /// 0006633 // fatty acid biosynthetic process // inferred from electronic annotation /// 0008152 // metabolic process // inferred from electronic annotation /// 0008610 // lipid biosynthetic process // inferred from electronic annotation /// 0009058 // biosynthetic process // inferred from electronic annotation /// 0009059 …	0005737 // cytoplasm // inferred from direct assay /// 0005739 // mitochondrion // inferred from direct assay /// 0005829 // cytosol // inferred from direct assay /// 0005835 // fatty acid synthase complex // inferred from direct assay	0000287 // magnesium ion binding // inferred from electronic annotation /// 0003824 // catalytic activity // inferred from electronic annotation /// 0004315 // 3-oxoacyl-[acyl-carrier-protein] synthase activity // inferred from electronic annotation /// 0004316 // 3-oxoacyl-[acyl-carrier-protein] reductase activity // inferred from electronic annotation /// 0004321 // fatty-acyl-CoA synthase acti…
RNR2	1.0596	4.05e-09	0006260 // DNA replication // inferred from electronic annotation /// 0009186 // deoxyribonucleoside diphosphate metabolic process // inferred from electronic annotation /// 0009263 // deoxyribonucleotide biosynthetic process // inferred from direct assay /// 0055114 // oxidation reduction // inferred from electronic annotation	0005634 // nucleus // inferred from direct assay /// 0005634 // nucleus // inferred from electronic annotation /// 0005737 // cytoplasm // inferred from direct assay /// 0005971 // ribonucleoside-diphosphate reductase complex // inferred from direct assay	0004748 // ribonucleoside-diphosphate reductase activity // inferred from direct assay /// 0004748 // ribonucleoside-diphosphate reductase activity // inferred from electronic annotation /// 0005506 // iron ion binding // inferred from electronic annotation /// 0005515 // protein binding // inferred from physical interaction /// 0016491 // oxidoreductase activity // inferred from electronic annot…
YNL190W	1.05743	2.46e-09	#N/A	#N/A	#N/A
MCD4	1.05213	3.28e-12	0006506 // GPI anchor biosynthetic process // inferred from direct assay /// 0006506 // GPI anchor biosynthetic process // inferred from electronic annotation /// 0006506 // GPI anchor biosynthetic process // inferred from mutant phenotype /// 0007047 // cell wall organization // inferred from electronic annotation /// 0008152 // metabolic process // inferred from electronic annotation /// 001586…	0000139 // Golgi membrane // inferred from electronic annotation /// 0000324 // fungal-type vacuole // inferred from direct assay /// 0005773 // vacuole // inferred from electronic annotation /// 0005774 // vacuolar membrane // inferred from electronic annotation /// 0005783 // endoplasmic reticulum // inferred from direct assay /// 0005783 // endoplasmic reticulum // inferred from electronic ann…	0003824 // catalytic activity // inferred from electronic annotation /// 0016740 // transferase activity // inferred from electronic annotation /// 0051377 // mannose-ethanolamine phosphotransferase activity // inferred from mutant phenotype
YBR126W_A	1.04722	2.43e-07	#N/A	#N/A	#N/A
YKR041W	1.04283	1.75e-06	#N/A	#N/A	#N/A
YJR120W	1.04256	0.000184658	#N/A	#N/A	#N/A
PLB3	1.04186	8.73e-08	0006660 // phosphatidylserine catabolic process // inferred from direct assay /// 0008152 // metabolic process // inferred from electronic annotation /// 0009395 // phospholipid catabolic process // inferred from electronic annotation /// 0016042 // lipid catabolic process // inferred from electronic annotation /// 0030384 // phosphoinositide metabolic process // inferred from direct assay	0005576 // extracellular region // inferred from direct assay /// 0005576 // extracellular region // inferred from electronic annotation	0004620 // phospholipase activity // inferred from electronic annotation /// 0004622 // lysophospholipase activity // inferred from electronic annotation /// 0004622 // lysophospholipase activity // inferred from mutant phenotype /// 0016787 // hydrolase activity // inferred from electronic annotation
NCA3	1.03865	0.000174774	0007005 // mitochondrion organization // inferred from genetic interaction	0005739 // mitochondrion // inferred from electronic annotation	0
TPO3	1.03583	3.48e-06	0000296 // spermine transport // inferred from mutant phenotype /// 0006810 // transport // inferred from electronic annotation	0005624 // membrane fraction // inferred from direct assay /// 0005774 // vacuolar membrane // inferred from mutant phenotype /// 0005886 // plasma membrane // inferred from direct assay /// 0005886 // plasma membrane // inferred from electronic annotation /// 0016020 // membrane // inferred from electronic annotation /// 0016021 // integral to membrane // inferred from electronic annotation	0000297 // spermine transmembrane transporter activity // inferred from mutant phenotype /// 0005215 // transporter activity // inferred from electronic annotation /// 0015297 // antiporter activity // inferred from electronic annotation
YGR146C_A	1.03407	0.0212325	#N/A	#N/A	#N/A
PDI1	1.03333	1.56e-07	0006457 // protein folding // inferred from mutant phenotype /// 0045454 // cell redox homeostasis // inferred from electronic annotation	0005783 // endoplasmic reticulum // inferred from electronic annotation /// 0005788 // endoplasmic reticulum lumen // inferred from direct assay /// 0005788 // endoplasmic reticulum lumen // inferred from electronic annotation	0003756 // protein disulfide isomerase activity // inferred from direct assay /// 0003756 // protein disulfide isomerase activity // inferred from electronic annotation /// 0003756 // protein disulfide isomerase activity // inferred from mutant phenotype /// 0005515 // protein binding // inferred from physical interaction /// 0015035 // protein disulfide oxidoreductase activity // inferred from d…
UGP1	1.0324	2.5e-07	0005978 // glycogen biosynthetic process // inferred from genetic interaction /// 0005992 // trehalose biosynthetic process // inferred from genetic interaction /// 0006011 // UDP-glucose metabolic process // inferred from genetic interaction /// 0006011 // UDP-glucose metabolic process // inferred from mutant phenotype /// 0006078 // 1,6-beta-glucan biosynthetic process // inferred from mutant p…	0005737 // cytoplasm // inferred from direct assay	0003983 // UTP:glucose-1-phosphate uridylyltransferase activity // inferred from electronic annotation /// 0003983 // UTP:glucose-1-phosphate uridylyltransferase activity // inferred from mutant phenotype /// 0005515 // protein binding // inferred from physical interaction /// 0016740 // transferase activity // inferred from electronic annotation /// 0016779 // nucleotidyltransferase activity // …
YDR524W_A	1.02889	1.04e-05	#N/A	#N/A	#N/A
QCR6	1.02665	1.9e-06	0006122 // mitochondrial electron transport, ubiquinol to cytochrome c // inferred from electronic annotation /// 0006122 // mitochondrial electron transport, ubiquinol to cytochrome c // inferred from mutant phenotype /// 0006810 // transport // inferred from electronic annotation /// 0009060 // aerobic respiration // inferred from mutant phenotype /// 0022900 // electron transport chain // infe…	0005739 // mitochondrion // inferred from direct assay /// 0005739 // mitochondrion // inferred from electronic annotation /// 0005743 // mitochondrial inner membrane // inferred from electronic annotation /// 0005746 // mitochondrial respiratory chain // inferred from electronic annotation /// 0005750 // mitochondrial respiratory chain complex III // inferred from direct assay /// 0016020 // mem…	0008121 // ubiquinol-cytochrome-c reductase activity // inferred from electronic annotation /// 0008121 // ubiquinol-cytochrome-c reductase activity // inferred from mutant phenotype
MTH1	1.0247	0.000250832	0007165 // signal transduction // inferred from genetic interaction /// 0015758 // glucose transport // inferred from mutant phenotype	0	0005515 // protein binding // inferred from physical interaction
FAS1	1.02432	3.38e-12	0006633 // fatty acid biosynthetic process // inferred from sequence or structural similarity /// 0006633 // fatty acid biosynthetic process // inferred from electronic annotation /// 0008152 // metabolic process // inferred from electronic annotation /// 0008610 // lipid biosynthetic process // inferred from electronic annotation /// 0055114 // oxidation reduction // inferred from electronic ann…	0005829 // cytosol // inferred from direct assay /// 0005835 // fatty acid synthase complex // inferred from direct assay /// 0005835 // fatty acid synthase complex // inferred from electronic annotation	0003824 // catalytic activity // inferred from electronic annotation /// 0004312 // fatty-acid synthase activity // inferred from electronic annotation /// 0004313 // [acyl-carrier-protein] S-acetyltransferase activity // inferred from sequence or structural similarity /// 0004313 // [acyl-carrier-protein] S-acetyltransferase activity // inferred from electronic annotation /// 0004314 // [acyl-ca…
ECM33	1.02343	5.91e-11	0007047 // cell wall organization // inferred from electronic annotation /// 0007047 // cell wall organization // inferred from mutant phenotype	0005576 // extracellular region // inferred from electronic annotation /// 0005618 // cell wall // inferred from electronic annotation /// 0005624 // membrane fraction // inferred from direct assay /// 0005739 // mitochondrion // inferred from direct assay /// 0005886 // plasma membrane // inferred from direct assay /// 0005886 // plasma membrane // inferred from electronic annotation /// 0009277…	0
SCW10	1.02254	1.64e-07	0000747 // conjugation with cellular fusion // inferred from genetic interaction /// 0005975 // carbohydrate metabolic process // inferred from electronic annotation /// 0007047 // cell wall organization // inferred from electronic annotation /// 0008152 // metabolic process // inferred from electronic annotation	0005576 // extracellular region // inferred from electronic annotation /// 0005618 // cell wall // inferred from electronic annotation /// 0005737 // cytoplasm // inferred from direct assay /// 0005783 // endoplasmic reticulum // inferred from direct assay /// 0009277 // fungal-type cell wall // inferred from direct assay	0003824 // catalytic activity // inferred from electronic annotation /// 0004553 // hydrolase activity, hydrolyzing O-glycosyl compounds // inferred from electronic annotation /// 0016787 // hydrolase activity // inferred from electronic annotation /// 0016798 // hydrolase activity, acting on glycosyl bonds // inferred from electronic annotation /// 0043169 // cation binding // inferred from elec…
CIT2	1.02155	5.7e-08	0006097 // glyoxylate cycle // traceable author statement /// 0006099 // tricarboxylic acid cycle // inferred from electronic annotation /// 0006101 // citrate metabolic process // traceable author statement /// 0006537 // glutamate biosynthetic process // traceable author statement /// 0044262 // cellular carbohydrate metabolic process // inferred from electronic annotation	0005739 // mitochondrion // inferred from direct assay /// 0005777 // peroxisome // inferred from direct assay /// 0005777 // peroxisome // inferred from electronic annotation	0004108 // citrate (Si)-synthase activity // inferred from electronic annotation /// 0004108 // citrate (Si)-synthase activity // traceable author statement /// 0016740 // transferase activity // inferred from electronic annotation /// 0046912 // transferase activity, transferring acyl groups, acyl groups converted into alkyl on transfer // inferred from electronic annotation
ATG17	1.0152	5.68e-05	0000045 // autophagic vacuole formation // inferred from mutant phenotype /// 0006810 // transport // inferred from electronic annotation /// 0006914 // autophagy // inferred from electronic annotation /// 0015031 // protein transport // inferred from electronic annotation /// 0030242 // peroxisome degradation // inferred from mutant phenotype /// 0032147 // activation of protein kinase activity …	0000407 // pre-autophagosomal structure // inferred from direct assay /// 0005737 // cytoplasm // inferred from electronic annotation /// 0034273 // Atg1p signaling complex // inferred from physical interaction	0005515 // protein binding // inferred from physical interaction /// 0019209 // kinase activator activity // inferred from mutant phenotype /// 0032947 // protein complex scaffold // inferred from genetic interaction /// 0042802 // identical protein binding // inferred from physical interaction
FMP48	1.0092	0.000445541	0006468 // protein amino acid phosphorylation // inferred from electronic annotation	0005739 // mitochondrion // inferred from direct assay	0000166 // nucleotide binding // inferred from electronic annotation /// 0004672 // protein kinase activity // inferred from electronic annotation /// 0004674 // protein serine/threonine kinase activity // inferred from electronic annotation /// 0005524 // ATP binding // inferred from electronic annotation /// 0016301 // kinase activity // inferred from electronic annotation /// 0016740 // transf…
YMR196W	1.00664	2.26e-08	#N/A	#N/A	#N/A
SIL1	1.00213	3.97e-10	0006616 // SRP-dependent cotranslational protein targeting to membrane, translocation // inferred from genetic interaction /// 0006810 // transport // inferred from electronic annotation /// 0015031 // protein transport // inferred from electronic annotation /// 0065002 // intracellular protein transmembrane transport // inferred from electronic annotation	0005783 // endoplasmic reticulum // inferred from electronic annotation /// 0005783 // endoplasmic reticulum // inferred from physical interaction /// 0005788 // endoplasmic reticulum lumen // inferred from electronic annotation	0000774 // adenyl-nucleotide exchange factor activity // inferred from direct assay
TSA1	0.997721	1.31e-05	0006412 // translation // inferred from mutant phenotype /// 0006979 // response to oxidative stress // inferred from direct assay /// 0006979 // response to oxidative stress // inferred from genetic interaction /// 0006979 // response to oxidative stress // inferred from mutant phenotype /// 0033194 // response to hydroperoxide // inferred from mutant phenotype /// 0045454 // cell redox homeosta…	0005737 // cytoplasm // inferred from direct assay /// 0005737 // cytoplasm // inferred from electronic annotation /// 0005829 // cytosol // inferred from direct assay /// 0005844 // polysome // inferred from direct assay	0004601 // peroxidase activity // inferred from electronic annotation /// 0005515 // protein binding // inferred from physical interaction /// 0008379 // thioredoxin peroxidase activity // inferred from direct assay /// 0016209 // antioxidant activity // inferred from electronic annotation /// 0016491 // oxidoreductase activity // inferred from electronic annotation /// 0043022 // ribosome bindin…
FUI1	0.996311	5.78e-10	0006810 // transport // inferred from electronic annotation /// 0015862 // uridine transport // inferred from genetic interaction /// 0015931 // nucleobase, nucleoside, nucleotide and nucleic acid transport // inferred from electronic annotation	0005886 // plasma membrane // inferred from genetic interaction /// 0016020 // membrane // inferred from electronic annotation /// 0016021 // integral to membrane // inferred from electronic annotation	0015205 // nucleobase transmembrane transporter activity // inferred from electronic annotation /// 0015213 // uridine transmembrane transporter activity // inferred from genetic interaction
MET5	0.992816	8.6e-10	0006555 // methionine metabolic process // inferred from electronic annotation /// 0009086 // methionine biosynthetic process // inferred from direct assay /// 0055114 // oxidation reduction // inferred from electronic annotation	0005634 // nucleus // inferred from direct assay /// 0005739 // mitochondrion // inferred from sequence or structural similarity /// 0005829 // cytosol // inferred from direct assay	0004489 // methylenetetrahydrofolate reductase (NADPH) activity // inferred from direct assay /// 0004489 // methylenetetrahydrofolate reductase (NADPH) activity // inferred from electronic annotation /// 0016491 // oxidoreductase activity // inferred from electronic annotation
AXL2	0.99182	1.21e-08	0000282 // cellular bud site selection // traceable author statement /// 0007120 // axial cellular bud site selection // traceable author statement	0005886 // plasma membrane // inferred from electronic annotation /// 0005887 // integral to plasma membrane // traceable author statement /// 0005935 // cellular bud neck // inferred from direct assay /// 0005940 // septin ring // traceable author statement /// 0016020 // membrane // inferred from electronic annotation /// 0016021 // integral to membrane // inferred from electronic annotation	0005509 // calcium ion binding // inferred from electronic annotation /// 0005515 // protein binding // inferred from electronic annotation /// 0005515 // protein binding // inferred from physical interaction
OPI3	0.987563	3.37e-09	0006644 // phospholipid metabolic process // inferred from electronic annotation /// 0008654 // phospholipid biosynthetic process // inferred from electronic annotation	0005739 // mitochondrion // inferred from direct assay /// 0016020 // membrane // inferred from electronic annotation /// 0016021 // integral to membrane // inferred from electronic annotation	0004481 // methylene-fatty-acyl-phospholipid synthase activity // inferred from electronic annotation /// 0008168 // methyltransferase activity // inferred from electronic annotation /// 0008170 // N-methyltransferase activity // inferred from electronic annotation /// 0016740 // transferase activity // inferred from electronic annotation
HXT5	0.983639	0.000540483	0006810 // transport // inferred from electronic annotation /// 0008643 // carbohydrate transport // inferred from electronic annotation /// 0008645 // hexose transport // inferred from genetic interaction /// 0055085 // transmembrane transport // inferred from electronic annotation	0005624 // membrane fraction // inferred from direct assay /// 0016020 // membrane // inferred from electronic annotation /// 0016021 // integral to membrane // inferred from electronic annotation	0005215 // transporter activity // inferred from electronic annotation /// 0005351 // sugar:hydrogen symporter activity // inferred from electronic annotation /// 0005353 // fructose transmembrane transporter activity // inferred from genetic interaction /// 0005355 // glucose transmembrane transporter activity // inferred from direct assay /// 0005355 // glucose transmembrane transporter activit…
HLR1	0.983588	1.3e-08	0007047 // cell wall organization // inferred from electronic annotation /// 0007047 // cell wall organization // inferred from genetic interaction	0005737 // cytoplasm // inferred from direct assay /// 0005737 // cytoplasm // inferred from electronic annotation	0
SDH4	0.979156	6.66e-07	0006099 // tricarboxylic acid cycle // inferred from electronic annotation /// 0006121 // mitochondrial electron transport, succinate to ubiquinone // inferred from sequence or structural similarity /// 0006810 // transport // inferred from electronic annotation /// 0022900 // electron transport chain // inferred from electronic annotation /// 0045039 // protein import into mitochondrial inner me…	0005739 // mitochondrion // inferred from direct assay /// 0005739 // mitochondrion // inferred from electronic annotation /// 0005740 // mitochondrial envelope // inferred from electronic annotation /// 0005743 // mitochondrial inner membrane // inferred from electronic annotation /// 0005749 // mitochondrial respiratory chain complex II // inferred from sequence or structural similarity /// 001…	0005506 // iron ion binding // inferred from electronic annotation /// 0020037 // heme binding // inferred from sequence or structural similarity /// 0020037 // heme binding // inferred from electronic annotation /// 0043495 // protein anchor // non-traceable author statement /// 0046872 // metal ion binding // inferred from electronic annotation
MCR1	0.977605	6.98e-07	0000079 // regulation of cyclin-dependent protein kinase activity // inferred from genetic interaction /// 0006281 // DNA repair // inferred from electronic annotation /// 0006289 // nucleotide-excision repair // inferred from sequence or structural similarity /// 0006350 // transcription // inferred from electronic annotation /// 0006355 // regulation of transcription, DNA-dependent // inferred …	0000112 // nucleotide-excision repair factor 3 complex // inferred from sequence or structural similarity /// 0005634 // nucleus // inferred from direct assay /// 0005634 // nucleus // inferred from electronic annotation /// 0005675 // holo TFIIH complex // traceable author statement /// 0005737 // cytoplasm // inferred from electronic annotation /// 0005829 // cytosol // inferred from direct ass…	0004842 // ubiquitin-protein ligase activity // inferred from sequence or structural similarity /// 0005515 // protein binding // inferred from physical interaction /// 0005515 // protein binding // inferred from electronic annotation /// 0008270 // zinc ion binding // inferred from sequence or structural similarity /// 0008270 // zinc ion binding // inferred from electronic annotation /// 004687…
BDF1	0.976581	5.26e-08	0006281 // DNA repair // inferred from electronic annotation /// 0006281 // DNA repair // inferred from mutant phenotype /// 0006338 // chromatin remodeling // inferred from physical interaction /// 0006350 // transcription // inferred from electronic annotation /// 0006355 // regulation of transcription, DNA-dependent // inferred from electronic annotation /// 0006402 // mRNA catabolic process /…	0000790 // nuclear chromatin // inferred from direct assay /// 0005634 // nucleus // inferred from direct assay /// 0005634 // nucleus // inferred from electronic annotation /// 0005730 // nucleolus // traceable author statement /// 0005737 // cytoplasm // inferred from electronic annotation /// 0055087 // Ski complex // inferred from direct assay	0000166 // nucleotide binding // inferred from electronic annotation /// 0003676 // nucleic acid binding // inferred from electronic annotation /// 0003677 // DNA binding // inferred from electronic annotation /// 0003723 // RNA binding // inferred from electronic annotation /// 0004386 // helicase activity // inferred from electronic annotation /// 0005515 // protein binding // inferred from phy…
BMH1	0.974651	2.47e-07	0000077 // DNA damage checkpoint // inferred from mutant phenotype /// 0001402 // signal transduction during filamentous growth // inferred from genetic interaction /// 0005977 // glycogen metabolic process // inferred from genetic interaction /// 0006038 // cell wall chitin biosynthetic process // inferred from genetic interaction /// 0007124 // pseudohyphal growth // inferred from genetic inter…	0005634 // nucleus // inferred from direct assay	0003688 // DNA replication origin binding // inferred from direct assay /// 0005515 // protein binding // traceable author statement /// 0019904 // protein domain specific binding // inferred from electronic annotation
YCR024C_B	0.974304	1.96e-09	#N/A	#N/A	#N/A
SCS7	0.969909	2.01e-07	0000038 // very-long-chain fatty acid metabolic process // inferred from mutant phenotype /// 0006633 // fatty acid biosynthetic process // inferred from electronic annotation /// 0006665 // sphingolipid metabolic process // inferred from electronic annotation /// 0006665 // sphingolipid metabolic process // inferred from genetic interaction /// 0006665 // sphingolipid metabolic process // inferr…	0005783 // endoplasmic reticulum // inferred from direct assay /// 0005783 // endoplasmic reticulum // inferred from electronic annotation /// 0005789 // endoplasmic reticulum membrane // inferred from electronic annotation /// 0016020 // membrane // inferred from electronic annotation /// 0016021 // integral to membrane // inferred from electronic annotation	0000170 // sphingosine hydroxylase activity // inferred from mutant phenotype /// 0005506 // iron ion binding // inferred from electronic annotation /// 0016491 // oxidoreductase activity // inferred from electronic annotation /// 0020037 // heme binding // inferred from electronic annotation /// 0046872 // metal ion binding // inferred from electronic annotation /// 0046914 // transition metal i…
CCP1	0.963271	1.92e-05	0006979 // response to oxidative stress // inferred from electronic annotation /// 0006979 // response to oxidative stress // inferred from mutant phenotype /// 0042744 // hydrogen peroxide catabolic process // inferred from electronic annotation /// 0055114 // oxidation reduction // inferred from electronic annotation	0005739 // mitochondrion // inferred from direct assay /// 0005739 // mitochondrion // inferred from electronic annotation /// 0005758 // mitochondrial intermembrane space // inferred from direct assay /// 0005759 // mitochondrial matrix // inferred from electronic annotation	0004130 // cytochrome-c peroxidase activity // inferred from direct assay /// 0004130 // cytochrome-c peroxidase activity // inferred from electronic annotation /// 0004130 // cytochrome-c peroxidase activity // inferred from mutant phenotype /// 0004601 // peroxidase activity // inferred from electronic annotation /// 0005506 // iron ion binding // inferred from electronic annotation /// 0016491…
SCW4	0.962893	1.3e-09	0000747 // conjugation with cellular fusion // inferred from genetic interaction /// 0005975 // carbohydrate metabolic process // inferred from electronic annotation /// 0007047 // cell wall organization // inferred from electronic annotation /// 0008152 // metabolic process // inferred from electronic annotation	0005576 // extracellular region // inferred from electronic annotation /// 0005618 // cell wall // inferred from electronic annotation /// 0009277 // fungal-type cell wall // inferred from direct assay	0004553 // hydrolase activity, hydrolyzing O-glycosyl compounds // inferred from electronic annotation /// 0016787 // hydrolase activity // inferred from electronic annotation /// 0016798 // hydrolase activity, acting on glycosyl bonds // inferred from electronic annotation
NTH2	0.961696	6.84e-07	0005991 // trehalose metabolic process // inferred from electronic annotation /// 0005993 // trehalose catabolic process // inferred from electronic annotation /// 0005993 // trehalose catabolic process // inferred from mutant phenotype /// 0008152 // metabolic process // inferred from electronic annotation	0005737 // cytoplasm // inferred from direct assay /// 0005737 // cytoplasm // inferred from electronic annotation /// 0005739 // mitochondrion // inferred from direct assay	0003824 // catalytic activity // inferred from electronic annotation /// 0004555 // alpha,alpha-trehalase activity // inferred from electronic annotation /// 0004555 // alpha,alpha-trehalase activity // inferred from mutant phenotype /// 0005509 // calcium ion binding // inferred from electronic annotation /// 0016787 // hydrolase activity // inferred from electronic annotation /// 0016798 // hyd…
ERG5	0.955546	1.39e-07	0006694 // steroid biosynthetic process // inferred from electronic annotation /// 0006696 // ergosterol biosynthetic process // inferred from expression pattern /// 0006950 // response to stress // inferred from electronic annotation /// 0008610 // lipid biosynthetic process // inferred from electronic annotation /// 0016126 // sterol biosynthetic process // inferred from electronic annotation /…	0005783 // endoplasmic reticulum // inferred from sequence or structural similarity	0000249 // C-22 sterol desaturase activity // inferred from sequence or structural similarity /// 0004497 // monooxygenase activity // inferred from electronic annotation /// 0005506 // iron ion binding // inferred from electronic annotation /// 0005515 // protein binding // inferred from physical interaction /// 0009055 // electron carrier activity // inferred from electronic annotation /// 0016…
SED1	0.951834	5.33e-09	0000002 // mitochondrial genome maintenance // inferred from mutant phenotype /// 0007047 // cell wall organization // inferred from electronic annotation /// 0007047 // cell wall organization // inferred from expression pattern	0005576 // extracellular region // inferred from electronic annotation /// 0005618 // cell wall // inferred from electronic annotation /// 0005739 // mitochondrion // inferred from direct assay /// 0005840 // ribosome // inferred from direct assay /// 0005886 // plasma membrane // inferred from electronic annotation /// 0009277 // fungal-type cell wall // inferred from direct assay /// 0016020 //…	0005199 // structural constituent of cell wall // inferred from expression pattern
CCW12	0.947608	4.58e-08	0000747 // conjugation with cellular fusion // inferred from mutant phenotype /// 0000752 // agglutination during conjugation with cellular fusion // inferred from mutant phenotype /// 0007047 // cell wall organization // inferred from mutant phenotype	0005576 // extracellular region // inferred from electronic annotation /// 0005618 // cell wall // inferred from electronic annotation /// 0005886 // plasma membrane // inferred from electronic annotation /// 0009277 // fungal-type cell wall // inferred from direct assay /// 0016020 // membrane // inferred from electronic annotation /// 0031225 // anchored to membrane // inferred from electronic …	0
TSA2	0.946109	3.44e-05	0006979 // response to oxidative stress // inferred from genetic interaction /// 0006979 // response to oxidative stress // inferred from mutant phenotype /// 0045454 // cell redox homeostasis // inferred from direct assay /// 0045454 // cell redox homeostasis // inferred from electronic annotation /// 0055114 // oxidation reduction // inferred from electronic annotation	0005737 // cytoplasm // inferred from direct assay /// 0005737 // cytoplasm // inferred from electronic annotation	0004601 // peroxidase activity // inferred from electronic annotation /// 0005515 // protein binding // inferred from physical interaction /// 0008379 // thioredoxin peroxidase activity // inferred from direct assay /// 0016209 // antioxidant activity // inferred from electronic annotation /// 0016491 // oxidoreductase activity // inferred from electronic annotation /// 0051920 // peroxiredoxin a…
SRX1	0.9442	0.00201939	0006979 // response to oxidative stress // inferred from genetic interaction /// 0008104 // protein localization // inferred from genetic interaction /// 0033554 // cellular response to stress // inferred from expression pattern /// 0055114 // oxidation reduction // inferred from electronic annotation	0005634 // nucleus // inferred from direct assay /// 0005634 // nucleus // inferred from sequence or structural similarity /// 0005634 // nucleus // inferred from electronic annotation /// 0005737 // cytoplasm // inferred from sequence or structural similarity /// 0005737 // cytoplasm // inferred from electronic annotation /// 0005829 // cytosol // inferred from direct assay	0003677 // DNA binding // inferred from electronic annotation /// 0005515 // protein binding // inferred from physical interaction /// 0016209 // antioxidant activity // inferred from electronic annotation /// 0016491 // oxidoreductase activity // inferred from electronic annotation /// 0032542 // sulfiredoxin activity // inferred from genetic interaction /// 0032542 // sulfiredoxin activity // i…
RTC3	0.938348	0.000323917	0016070 // RNA metabolic process // inferred from genetic interaction	0005634 // nucleus // inferred from direct assay /// 0005737 // cytoplasm // inferred from direct assay	0
ATP2	0.937643	8.92e-08	0006754 // ATP biosynthetic process // inferred from electronic annotation /// 0006810 // transport // inferred from electronic annotation /// 0006811 // ion transport // inferred from electronic annotation /// 0015986 // ATP synthesis coupled proton transport // inferred from electronic annotation /// 0015992 // proton transport // inferred from electronic annotation /// 0042776 // mitochondrial…	0005739 // mitochondrion // inferred from direct assay /// 0005739 // mitochondrion // inferred from electronic annotation /// 0005743 // mitochondrial inner membrane // inferred from electronic annotation /// 0005754 // mitochondrial proton-transporting ATP synthase, catalytic core // inferred from genetic interaction /// 0016020 // membrane // inferred from electronic annotation /// 0016021 // …	0000166 // nucleotide binding // inferred from electronic annotation /// 0005524 // ATP binding // inferred from electronic annotation /// 0008553 // hydrogen-exporting ATPase activity, phosphorylative mechanism // inferred from electronic annotation /// 0015078 // hydrogen ion transmembrane transporter activity // inferred from electronic annotation /// 0016787 // hydrolase activity // inferred …
HXT7	0.93721	1.1e-05	#N/A	#N/A	#N/A
MRP8	0.936058	1.57e-06	0	0005737 // cytoplasm // inferred from direct assay /// 0005737 // cytoplasm // inferred from electronic annotation	0005515 // protein binding // inferred from physical interaction
CPR1	0.935934	5.98e-05	0006323 // DNA packaging // inferred from reviewed computational analysis /// 0006325 // establishment or maintenance of chromatin architecture // inferred from reviewed computational analysis /// 0006457 // protein folding // inferred from electronic annotation /// 0006810 // transport // inferred from electronic annotation /// 0007039 // vacuolar protein catabolic process // inferred from revie…	0000118 // histone deacetylase complex // inferred from physical interaction /// 0005634 // nucleus // inferred from direct assay /// 0005737 // cytoplasm // inferred from electronic annotation /// 0005739 // mitochondrion // inferred from direct assay /// 0034967 // Set3 complex // inferred from direct assay	0003755 // peptidyl-prolyl cis-trans isomerase activity // inferred from direct assay /// 0003755 // peptidyl-prolyl cis-trans isomerase activity // inferred from electronic annotation /// 0004407 // histone deacetylase activity // inferred from reviewed computational analysis /// 0005515 // protein binding // inferred from physical interaction /// 0016018 // cyclosporin A binding // inferred fro…
GRE1	0.933175	3.44e-05	0006950 // response to stress // inferred from electronic annotation /// 0006950 // response to stress // inferred from expression pattern /// 0006970 // response to osmotic stress // inferred from expression pattern	0005737 // cytoplasm // inferred from direct assay /// 0005737 // cytoplasm // inferred from electronic annotation	0
UBP9	0.931746	8.43e-06	0006511 // ubiquitin-dependent protein catabolic process // inferred from electronic annotation	0000935 // barrier septum // inferred from direct assay /// 0005634 // nucleus // inferred from direct assay /// 0005829 // cytosol // inferred from direct assay	0004221 // ubiquitin thiolesterase activity // inferred from electronic annotation /// 0008233 // peptidase activity // inferred from electronic annotation /// 0008234 // cysteine-type peptidase activity // inferred from electronic annotation /// 0016787 // hydrolase activity // inferred from electronic annotation
GRE2	0.927453	1.59e-07	0006950 // response to stress // inferred from expression pattern /// 0008152 // metabolic process // inferred from electronic annotation /// 0008204 // ergosterol metabolic process // inferred from genetic interaction /// 0030447 // filamentous growth // inferred from mutant phenotype /// 0044237 // cellular metabolic process // inferred from electronic annotation /// 0055114 // oxidation reduct…	0005634 // nucleus // inferred from direct assay /// 0005634 // nucleus // inferred from electronic annotation /// 0005737 // cytoplasm // inferred from direct assay /// 0005737 // cytoplasm // inferred from electronic annotation	0003824 // catalytic activity // inferred from electronic annotation /// 0005488 // binding // inferred from electronic annotation /// 0016491 // oxidoreductase activity // inferred from electronic annotation /// 0043892 // methylglyoxal reductase (NADPH-dependent) activity // inferred from direct assay /// 0043892 // methylglyoxal reductase (NADPH-dependent) activity // inferred from electronic …
VPS36	0.926853	3.47e-08	0000433 // negative regulation of transcription from RNA polymerase II promoter by glucose // inferred from mutant phenotype /// 0006623 // protein targeting to vacuole // inferred from mutant phenotype /// 0006810 // transport // inferred from electronic annotation /// 0015031 // protein transport // inferred from electronic annotation /// 0043162 // ubiquitin-dependent protein catabolic process…	0000814 // ESCRT II complex // inferred from direct assay /// 0005622 // intracellular // inferred from electronic annotation /// 0005737 // cytoplasm // inferred from electronic annotation /// 0005768 // endosome // inferred from electronic annotation /// 0010008 // endosome membrane // inferred from electronic annotation /// 0016020 // membrane // inferred from electronic annotation	0005515 // protein binding // inferred from physical interaction /// 0008270 // zinc ion binding // inferred from electronic annotation /// 0016299 // regulator of G-protein signaling activity // inferred from mutant phenotype /// 0046872 // metal ion binding // inferred from electronic annotation
MET6	0.921235	1.97e-07	0008652 // amino acid biosynthetic process // inferred from electronic annotation /// 0009086 // methionine biosynthetic process // inferred from electronic annotation /// 0009086 // methionine biosynthetic process // inferred from mutant phenotype	0005737 // cytoplasm // inferred from direct assay	0003871 // 5-methyltetrahydropteroyltriglutamate-homocysteine S-methyltransferase activity // inferred from electronic annotation /// 0003871 // 5-methyltetrahydropteroyltriglutamate-homocysteine S-methyltransferase activity // inferred from mutant phenotype /// 0008168 // methyltransferase activity // inferred from electronic annotation /// 0008270 // zinc ion binding // inferred from electronic…
SSA1	0.920523	1.79e-07	0000060 // protein import into nucleus, translocation // inferred from direct assay /// 0006412 // translation // inferred from mutant phenotype /// 0006457 // protein folding // inferred from direct assay /// 0006616 // SRP-dependent cotranslational protein targeting to membrane, translocation // inferred from direct assay /// 0006626 // protein targeting to mitochondrion // inferred from mutant…	0000329 // fungal-type vacuole membrane // inferred from direct assay /// 0005576 // extracellular region // inferred from electronic annotation /// 0005618 // cell wall // inferred from electronic annotation /// 0005634 // nucleus // inferred from direct assay /// 0005737 // cytoplasm // inferred from direct assay /// 0005737 // cytoplasm // inferred from electronic annotation /// 0005832 // cha…	0000166 // nucleotide binding // inferred from electronic annotation /// 0005515 // protein binding // inferred from physical interaction /// 0005524 // ATP binding // inferred from electronic annotation /// 0016887 // ATPase activity // inferred from direct assay /// 0051082 // unfolded protein binding // inferred from direct assay
HSP82	0.915403	6.13e-10	0006457 // protein folding // inferred from electronic annotation /// 0006458 // 'de novo' protein folding // inferred from direct assay /// 0006458 // 'de novo' protein folding // inferred from mutant phenotype /// 0006950 // response to stress // inferred from electronic annotation /// 0006950 // response to stress // inferred from mutant phenotype /// 0006970 // response to osmotic stress // i…	0005737 // cytoplasm // inferred from direct assay /// 0005737 // cytoplasm // inferred from electronic annotation	0000166 // nucleotide binding // inferred from electronic annotation /// 0005515 // protein binding // inferred from physical interaction /// 0005524 // ATP binding // inferred from electronic annotation /// 0042623 // ATPase activity, coupled // inferred from direct assay /// 0051082 // unfolded protein binding // inferred from direct assay /// 0051082 // unfolded protein binding // inferred fro…
HXT6	0.91453	1.05e-05	#N/A	#N/A	#N/A
UBI4	0.913645	7.66e-07	0006281 // DNA repair // inferred from electronic annotation /// 0006412 // translation // traceable author statement /// 0006464 // protein modification process // inferred from electronic annotation /// 0006974 // response to DNA damage stimulus // inferred from electronic annotation /// 0016567 // protein ubiquitination // inferred from mutant phenotype /// 0042254 // ribosome biogenesis // in…	0005634 // nucleus // inferred from electronic annotation /// 0005737 // cytoplasm // inferred from electronic annotation /// 0005739 // mitochondrion // inferred from direct assay /// 0022625 // cytosolic large ribosomal subunit // traceable author statement	0003735 // structural constituent of ribosome // traceable author statement /// 0005515 // protein binding // inferred from physical interaction
RGI1	0.91345	0.00513138	#N/A	#N/A	#N/A
ACO1	0.912017	4.77e-09	0000002 // mitochondrial genome maintenance // inferred from mutant phenotype /// 0006099 // tricarboxylic acid cycle // inferred from electronic annotation /// 0006099 // tricarboxylic acid cycle // traceable author statement /// 0006101 // citrate metabolic process // traceable author statement /// 0006537 // glutamate biosynthetic process // traceable author statement /// 0008152 // metabolic …	0005737 // cytoplasm // inferred from electronic annotation /// 0005739 // mitochondrion // inferred from direct assay /// 0005739 // mitochondrion // inferred from electronic annotation /// 0005759 // mitochondrial matrix // traceable author statement /// 0005829 // cytosol // traceable author statement /// 0042645 // mitochondrial nucleoid // inferred from direct assay	0003690 // double-stranded DNA binding // inferred from direct assay /// 0003697 // single-stranded DNA binding // inferred from direct assay /// 0003994 // aconitate hydratase activity // inferred from electronic annotation /// 0003994 // aconitate hydratase activity // traceable author statement /// 0005506 // iron ion binding // inferred from electronic annotation /// 0005515 // protein bindin…
COX7	0.911152	0.0122555	0006123 // mitochondrial electron transport, cytochrome c to oxygen // inferred from direct assay /// 0055114 // oxidation reduction // inferred from electronic annotation	0005739 // mitochondrion // inferred from direct assay /// 0005739 // mitochondrion // inferred from electronic annotation /// 0005743 // mitochondrial inner membrane // inferred from electronic annotation /// 0005751 // mitochondrial respiratory chain complex IV // inferred from physical interaction /// 0016020 // membrane // inferred from electronic annotation /// 0016021 // integral to membran…	0004129 // cytochrome-c oxidase activity // inferred from electronic annotation /// 0004129 // cytochrome-c oxidase activity // inferred from physical interaction /// 0016491 // oxidoreductase activity // inferred from electronic annotation
THI13	0.904921	0.00279464	#N/A	#N/A	#N/A
GOR1	0.900324	0.000295884	0008152 // metabolic process // inferred from electronic annotation /// 0009436 // glyoxylate catabolic process // inferred from mutant phenotype /// 0055114 // oxidation reduction // inferred from electronic annotation	0005634 // nucleus // inferred from direct assay /// 0005737 // cytoplasm // inferred from direct assay /// 0005739 // mitochondrion // inferred from direct assay	0003824 // catalytic activity // inferred from electronic annotation /// 0005488 // binding // inferred from electronic annotation /// 0005515 // protein binding // inferred from physical interaction /// 0016491 // oxidoreductase activity // inferred from electronic annotation /// 0016616 // oxidoreductase activity, acting on the CH-OH group of donors, NAD or NADP as acceptor // inferred from ele…
MRH1	0.897632	1.27e-09	0006811 // ion transport // inferred from electronic annotation	0005624 // membrane fraction // inferred from direct assay /// 0005739 // mitochondrion // inferred from direct assay /// 0005739 // mitochondrion // inferred from electronic annotation /// 0005886 // plasma membrane // inferred from direct assay /// 0005886 // plasma membrane // inferred from electronic annotation /// 0005933 // cellular bud // inferred from electronic annotation /// 0016020 // …	0005216 // ion channel activity // inferred from electronic annotation
SIS1	0.896049	1.33e-06	0006413 // translational initiation // inferred from mutant phenotype /// 0006457 // protein folding // inferred from direct assay /// 0006457 // protein folding // inferred from electronic annotation /// 0006457 // protein folding // inferred from mutant phenotype /// 0007049 // cell cycle // inferred from electronic annotation	0005634 // nucleus // inferred from electronic annotation /// 0005737 // cytoplasm // inferred from electronic annotation /// 0022627 // cytosolic small ribosomal subunit // inferred from direct assay	0003677 // DNA binding // inferred from electronic annotation /// 0030188 // chaperone regulator activity // inferred from direct assay /// 0030192 // Hsp70/Hsc70 protein regulator activity // inferred from direct assay /// 0031072 // heat shock protein binding // inferred from electronic annotation /// 0051082 // unfolded protein binding // inferred from electronic annotation /// 0051082 // unfo…
REC104	0.894967	0.0165334	0006350 // transcription // inferred from electronic annotation /// 0006355 // regulation of transcription, DNA-dependent // inferred from electronic annotation /// 0007126 // meiosis // inferred from electronic annotation /// 0007131 // reciprocal meiotic recombination // inferred from mutant phenotype /// 0042138 // meiotic DNA double-strand break formation // traceable author statement	0000794 // condensed nuclear chromosome // inferred from direct assay	0
HSP31	0.894033	2.72e-05	0006950 // response to stress // inferred from electronic annotation	0005625 // soluble fraction // inferred from direct assay	0005515 // protein binding // inferred from physical interaction /// 0008233 // peptidase activity // inferred from electronic annotation /// 0016787 // hydrolase activity // inferred from electronic annotation
YMR122W_A	0.892865	9.93e-06	#N/A	#N/A	#N/A
ICY2	0.892138	0.00224366	0	0	0
SSY1	0.891568	1.35e-05	0006810 // transport // inferred from electronic annotation /// 0006865 // amino acid transport // inferred from electronic annotation /// 0043200 // response to amino acid stimulus // inferred from mutant phenotype	0005886 // plasma membrane // inferred from direct assay /// 0005886 // plasma membrane // inferred from electronic annotation /// 0016020 // membrane // inferred from electronic annotation /// 0016021 // integral to membrane // inferred from electronic annotation	0015171 // amino acid transmembrane transporter activity // inferred from electronic annotation
ATG33	0.888529	0.000202688	#N/A	#N/A	#N/A
UTH1	0.887432	1.23e-05	0000917 // barrier septum formation // inferred from electronic annotation /// 0001308 // loss of chromatin silencing during replicative cell aging // traceable author statement /// 0007005 // mitochondrion organization // traceable author statement /// 0007047 // cell wall organization // inferred from electronic annotation /// 0007049 // cell cycle // inferred from electronic annotation /// 005…	0005741 // mitochondrial outer membrane // traceable author statement /// 0009277 // fungal-type cell wall // inferred from direct assay	0
ADR1	0.884515	4.59e-06	0000433 // negative regulation of transcription from RNA polymerase II promoter by glucose // inferred from mutant phenotype /// 0006109 // regulation of carbohydrate metabolic process // inferred from genetic interaction /// 0006350 // transcription // inferred from electronic annotation /// 0006350 // transcription // inferred from genetic interaction /// 0006355 // regulation of transcription,…	0005622 // intracellular // inferred from electronic annotation /// 0005634 // nucleus // inferred from direct assay /// 0005634 // nucleus // inferred from electronic annotation	0003676 // nucleic acid binding // inferred from electronic annotation /// 0003677 // DNA binding // inferred from electronic annotation /// 0003700 // transcription factor activity // inferred from physical interaction /// 0008270 // zinc ion binding // inferred from electronic annotation /// 0046872 // metal ion binding // inferred from electronic annotation
SRG1	0.884263	3.67e-05	#N/A	#N/A	#N/A
FAA1	0.875817	1.97e-07	0006499 // N-terminal protein myristoylation // inferred from genetic interaction /// 0006629 // lipid metabolic process // inferred from electronic annotation /// 0006629 // lipid metabolic process // inferred from genetic interaction /// 0006631 // fatty acid metabolic process // inferred from electronic annotation /// 0006869 // lipid transport // inferred from genetic interaction /// 0008152 …	0005739 // mitochondrion // inferred from direct assay /// 0005741 // mitochondrial outer membrane // inferred from direct assay /// 0005811 // lipid particle // inferred from direct assay	0000287 // magnesium ion binding // inferred from electronic annotation /// 0003824 // catalytic activity // inferred from electronic annotation /// 0004467 // long-chain-fatty-acid-CoA ligase activity // inferred from direct assay /// 0004467 // long-chain-fatty-acid-CoA ligase activity // inferred from electronic annotation /// 0005515 // protein binding // inferred from physical interaction //…
FLC1	0.875266	9.93e-06	0006457 // protein folding // inferred from mutant phenotype /// 0006810 // transport // inferred from electronic annotation /// 0009272 // fungal-type cell wall biogenesis // inferred from mutant phenotype /// 0015883 // FAD transport // inferred from mutant phenotype	0000324 // fungal-type vacuole // inferred from direct assay /// 0005783 // endoplasmic reticulum // inferred from direct assay /// 0005783 // endoplasmic reticulum // inferred from electronic annotation /// 0005789 // endoplasmic reticulum membrane // inferred from electronic annotation /// 0005935 // cellular bud neck // inferred from direct assay /// 0016020 // membrane // inferred from electr…	0015230 // FAD transmembrane transporter activity // inferred from mutant phenotype
AI5_BETA	0.871557	0.00186687	#N/A	#N/A	#N/A
ATG3	0.869259	0.00147184	0000045 // autophagic vacuole formation // inferred from mutant phenotype /// 0006501 // C-terminal protein lipidation // inferred from direct assay /// 0006501 // C-terminal protein lipidation // inferred from mutant phenotype /// 0006511 // ubiquitin-dependent protein catabolic process // inferred from electronic annotation /// 0006612 // protein targeting to membrane // inferred from mutant ph…	0005737 // cytoplasm // inferred from direct assay /// 0005737 // cytoplasm // inferred from electronic annotation /// 0005829 // cytosol // inferred from direct assay	0005515 // protein binding // inferred from physical interaction /// 0019776 // Atg8 ligase activity // inferred from mutant phenotype /// 0042802 // identical protein binding // inferred from physical interaction
PNS1	0.86753	0.000142995	0006810 // transport // inferred from electronic annotation	0005886 // plasma membrane // inferred from electronic annotation /// 0016020 // membrane // inferred from electronic annotation /// 0016021 // integral to membrane // inferred from electronic annotation	0015220 // choline transmembrane transporter activity // inferred from mutant phenotype
HST2	0.867366	2.59e-05	0000183 // chromatin silencing at rDNA // inferred from mutant phenotype /// 0001300 // chronological cell aging // inferred from genetic interaction /// 0006342 // chromatin silencing // inferred from electronic annotation /// 0006350 // transcription // inferred from electronic annotation /// 0006355 // regulation of transcription, DNA-dependent // inferred from electronic annotation /// 000647…	0005634 // nucleus // inferred from electronic annotation /// 0005677 // chromatin silencing complex // inferred from electronic annotation /// 0005737 // cytoplasm // inferred from direct assay	0003677 // DNA binding // inferred from electronic annotation /// 0008270 // zinc ion binding // inferred from electronic annotation /// 0016787 // hydrolase activity // inferred from electronic annotation /// 0016811 // hydrolase activity, acting on carbon-nitrogen (but not peptide) bonds, in linear amides // inferred from electronic annotation /// 0017136 // NAD-dependent histone deacetylase ac…
EPL1	0.866604	1.12e-06	0006281 // DNA repair // inferred from direct assay /// 0006281 // DNA repair // inferred from electronic annotation /// 0006350 // transcription // inferred from electronic annotation /// 0006355 // regulation of transcription, DNA-dependent // inferred from electronic annotation /// 0006357 // regulation of transcription from RNA polymerase II promoter // inferred from direct assay /// 0006974 …	0005634 // nucleus // inferred from electronic annotation /// 0032777 // Piccolo NuA4 histone acetyltransferase complex // inferred from direct assay /// 0035267 // NuA4 histone acetyltransferase complex // inferred from physical interaction	0043166 // H4/H2A histone acetyltransferase activity // inferred from direct assay
HUG1	0.861859	0.0252853	0000075 // cell cycle checkpoint // inferred from expression pattern /// 0006281 // DNA repair // inferred from electronic annotation /// 0006974 // response to DNA damage stimulus // inferred from electronic annotation /// 0006974 // response to DNA damage stimulus // inferred from expression pattern /// 0007050 // cell cycle arrest // inferred from expression pattern	0005634 // nucleus // inferred from electronic annotation /// 0005737 // cytoplasm // inferred from direct assay /// 0005737 // cytoplasm // inferred from electronic annotation	0
TOS6	0.859886	0.000432412	#N/A	#N/A	#N/A
RIP1	0.859544	0.0645549	0006122 // mitochondrial electron transport, ubiquinol to cytochrome c // inferred from genetic interaction /// 0006810 // transport // inferred from electronic annotation /// 0022900 // electron transport chain // inferred from electronic annotation /// 0055114 // oxidation reduction // inferred from electronic annotation	0005739 // mitochondrion // inferred from direct assay /// 0005739 // mitochondrion // inferred from electronic annotation /// 0005743 // mitochondrial inner membrane // inferred from genetic interaction /// 0005743 // mitochondrial inner membrane // inferred from electronic annotation /// 0005746 // mitochondrial respiratory chain // inferred from electronic annotation /// 0005750 // mitochondri…	0005506 // iron ion binding // inferred from electronic annotation /// 0008121 // ubiquinol-cytochrome-c reductase activity // inferred from genetic interaction /// 0008121 // ubiquinol-cytochrome-c reductase activity // inferred from electronic annotation /// 0009055 // electron carrier activity // inferred from electronic annotation /// 0016491 // oxidoreductase activity // inferred from electr…
SDS23	0.856773	1.55e-07	0	0005634 // nucleus // inferred from direct assay /// 0005634 // nucleus // inferred from electronic annotation /// 0005737 // cytoplasm // inferred from direct assay /// 0005737 // cytoplasm // inferred from electronic annotation	0
MNE1	0.856725	0.000172361	0	0005739 // mitochondrion // inferred from direct assay	0
GSC2	0.854369	7.02e-06	0006075 // 1,3-beta-glucan biosynthetic process // inferred from direct assay /// 0006075 // 1,3-beta-glucan biosynthetic process // inferred from electronic annotation /// 0007047 // cell wall organization // inferred from electronic annotation /// 0008360 // regulation of cell shape // inferred from electronic annotation /// 0030435 // sporulation resulting in formation of a cellular spore // i…	0000148 // 1,3-beta-glucan synthase complex // inferred from direct assay /// 0000148 // 1,3-beta-glucan synthase complex // inferred from electronic annotation /// 0005624 // membrane fraction // inferred from direct assay /// 0005628 // prospore membrane // inferred from direct assay /// 0016020 // membrane // inferred from electronic annotation /// 0016021 // integral to membrane // inferred f…	0003843 // 1,3-beta-glucan synthase activity // inferred from direct assay /// 0003843 // 1,3-beta-glucan synthase activity // inferred from electronic annotation /// 0005515 // protein binding // inferred from physical interaction /// 0016740 // transferase activity // inferred from electronic annotation /// 0016757 // transferase activity, transferring glycosyl groups // inferred from electroni…
ALD2	0.853671	8.79e-07	0006598 // polyamine catabolic process // inferred from genetic interaction /// 0008152 // metabolic process // inferred from electronic annotation /// 0019483 // beta-alanine biosynthetic process // inferred from mutant phenotype /// 0055114 // oxidation reduction // inferred from electronic annotation	0005737 // cytoplasm // inferred from direct assay /// 0005737 // cytoplasm // inferred from electronic annotation	0004029 // aldehyde dehydrogenase (NAD) activity // inferred from mutant phenotype /// 0004030 // aldehyde dehydrogenase [NAD(P)+] activity // inferred from electronic annotation /// 0016491 // oxidoreductase activity // inferred from electronic annotation
COX12	0.852715	0.00147184	0033617 // mitochondrial respiratory chain complex IV assembly // inferred from mutant phenotype /// 0055114 // oxidation reduction // inferred from electronic annotation	0005739 // mitochondrion // inferred from direct assay /// 0005739 // mitochondrion // inferred from electronic annotation /// 0005751 // mitochondrial respiratory chain complex IV // inferred from physical interaction	0004129 // cytochrome-c oxidase activity // inferred from direct assay /// 0004129 // cytochrome-c oxidase activity // inferred from electronic annotation /// 0004129 // cytochrome-c oxidase activity // inferred from physical interaction /// 0016491 // oxidoreductase activity // inferred from electronic annotation
GIC2	0.850792	9.1e-06	0007096 // regulation of exit from mitosis // inferred from mutant phenotype /// 0007120 // axial cellular bud site selection // traceable author statement /// 0007266 // Rho protein signal transduction // traceable author statement /// 0008360 // regulation of cell shape // inferred from electronic annotation /// 0030010 // establishment of cell polarity // inferred from genetic interaction	0000131 // incipient cellular bud site // inferred from direct assay /// 0005737 // cytoplasm // inferred from electronic annotation /// 0005856 // cytoskeleton // inferred from electronic annotation /// 0005886 // plasma membrane // inferred from genetic interaction /// 0005934 // cellular bud tip // inferred from direct assay /// 0005934 // cellular bud tip // inferred from electronic annotatio…	0005100 // Rho GTPase activator activity // inferred from direct assay /// 0005546 // phosphatidylinositol-4,5-bisphosphate binding // inferred from direct assay /// 0017048 // Rho GTPase binding // inferred from physical interaction
NDI1	0.845766	3.98e-05	0001300 // chronological cell aging // inferred from mutant phenotype /// 0006116 // NADH oxidation // inferred from direct assay /// 0006120 // mitochondrial electron transport, NADH to ubiquinone // inferred from direct assay /// 0043065 // positive regulation of apoptosis // inferred from mutant phenotype /// 0055114 // oxidation reduction // inferred from electronic annotation	0005739 // mitochondrion // inferred from direct assay /// 0005739 // mitochondrion // inferred from electronic annotation /// 0005743 // mitochondrial inner membrane // inferred from electronic annotation /// 0005759 // mitochondrial matrix // inferred from direct assay /// 0016020 // membrane // inferred from electronic annotation	0008137 // NADH dehydrogenase (ubiquinone) activity // inferred from direct assay /// 0008137 // NADH dehydrogenase (ubiquinone) activity // inferred from electronic annotation /// 0016491 // oxidoreductase activity // inferred from electronic annotation /// 0050660 // FAD binding // inferred from electronic annotation
COX5A	0.844468	2.74e-05	0006123 // mitochondrial electron transport, cytochrome c to oxygen // inferred from direct assay /// 0055114 // oxidation reduction // inferred from electronic annotation	0005739 // mitochondrion // inferred from direct assay /// 0005739 // mitochondrion // inferred from electronic annotation /// 0005743 // mitochondrial inner membrane // inferred from electronic annotation /// 0005751 // mitochondrial respiratory chain complex IV // inferred from physical interaction /// 0016020 // membrane // inferred from electronic annotation	0004129 // cytochrome-c oxidase activity // inferred from electronic annotation /// 0004129 // cytochrome-c oxidase activity // inferred from mutant phenotype /// 0016491 // oxidoreductase activity // inferred from electronic annotation
YGR067C	0.84382	0.00393294	#N/A	#N/A	#N/A
VPS8	0.842278	1.7e-07	0006810 // transport // inferred from electronic annotation /// 0015031 // protein transport // inferred from electronic annotation /// 0045324 // late endosome to vacuole transport // inferred from genetic interaction	0005624 // membrane fraction // inferred from direct assay /// 0005794 // Golgi apparatus // inferred from electronic annotation /// 0033263 // CORVET complex // inferred from direct assay	0005515 // protein binding // inferred from electronic annotation /// 0008270 // zinc ion binding // inferred from electronic annotation /// 0046872 // metal ion binding // inferred from electronic annotation
DIF1	0.83909	0.00166188	0	0005737 // cytoplasm // inferred from direct assay	0
YER137C	0.838981	0.0118718	#N/A	#N/A	#N/A
SML1	0.837889	2.18e-05	0006974 // response to DNA damage stimulus // inferred from electronic annotation /// 0006974 // response to DNA damage stimulus // inferred from mutant phenotype /// 0007005 // mitochondrion organization // inferred from mutant phenotype /// 0007049 // cell cycle // inferred from electronic annotation /// 0008156 // negative regulation of DNA replication // inferred from electronic annotation	0005634 // nucleus // inferred from direct assay /// 0005634 // nucleus // inferred from electronic annotation /// 0005737 // cytoplasm // inferred from direct assay	0004857 // enzyme inhibitor activity // inferred from direct assay /// 0005515 // protein binding // inferred from physical interaction
SUR1	0.83611	1.24e-06	0006675 // mannose inositol phosphoceramide metabolic process // inferred from mutant phenotype /// 0006688 // glycosphingolipid biosynthetic process // inferred from mutant phenotype /// 0030148 // sphingolipid biosynthetic process // inferred from mutant phenotype /// 0030148 // sphingolipid biosynthetic process // traceable author statement	0005622 // intracellular // inferred by curator /// 0016020 // membrane // inferred from electronic annotation /// 0016021 // integral to membrane // inferred from electronic annotation	0000030 // mannosyltransferase activity // inferred from genetic interaction /// 0016740 // transferase activity // inferred from electronic annotation /// 0016757 // transferase activity, transferring glycosyl groups // inferred from electronic annotation
ATP15	0.83143	0.000287413	0006754 // ATP biosynthetic process // inferred from electronic annotation /// 0006810 // transport // inferred from electronic annotation /// 0006811 // ion transport // inferred from electronic annotation /// 0015986 // ATP synthesis coupled proton transport // inferred from electronic annotation /// 0015992 // proton transport // inferred from electronic annotation /// 0042776 // mitochondrial…	0000275 // mitochondrial proton-transporting ATP synthase complex, catalytic core F(1) // inferred from electronic annotation /// 0005739 // mitochondrion // inferred from direct assay /// 0005739 // mitochondrion // inferred from electronic annotation /// 0005743 // mitochondrial inner membrane // inferred from electronic annotation /// 0005756 // mitochondrial proton-transporting ATP synthase, …	0015078 // hydrogen ion transmembrane transporter activity // inferred from electronic annotation /// 0046872 // metal ion binding // inferred from electronic annotation /// 0046933 // hydrogen ion transporting ATP synthase activity, rotational mechanism // inferred from sequence or structural similarity /// 0046933 // hydrogen ion transporting ATP synthase activity, rotational mechanism // infer…
AIM17	0.828427	5.12e-06	#N/A	#N/A	#N/A
OM14	0.826118	0.000126966	0	0005739 // mitochondrion // inferred from direct assay /// 0005739 // mitochondrion // inferred from electronic annotation /// 0005741 // mitochondrial outer membrane // inferred from electronic annotation /// 0016020 // membrane // inferred from electronic annotation /// 0016021 // integral to membrane // inferred from electronic annotation /// 0031307 // integral to mitochondrial outer membrane…	0
HNT1	0.823663	0.000115978	0009117 // nucleotide metabolic process // inferred from direct assay	0005634 // nucleus // inferred from direct assay /// 0005737 // cytoplasm // inferred from direct assay	0003824 // catalytic activity // inferred from electronic annotation /// 0005515 // protein binding // inferred from physical interaction /// 0016787 // hydrolase activity // inferred from direct assay /// 0016787 // hydrolase activity // inferred from electronic annotation /// 0033699 // DNA 5'-adenosine monophosphate hydrolase activity // inferred from direct assay /// 0042802 // identical prot…
PST1	0.821932	5.09e-07	0001101 // response to acid // inferred from expression pattern /// 0007047 // cell wall organization // inferred from genetic interaction	0005576 // extracellular region // inferred from electronic annotation /// 0005618 // cell wall // inferred from electronic annotation /// 0005886 // plasma membrane // inferred from direct assay /// 0005886 // plasma membrane // inferred from electronic annotation /// 0009277 // fungal-type cell wall // inferred from direct assay /// 0016020 // membrane // inferred from electronic annotation ///…	0
GDB1	0.819768	0.000412672	0005975 // carbohydrate metabolic process // inferred from electronic annotation /// 0005978 // glycogen biosynthetic process // inferred from electronic annotation /// 0005980 // glycogen catabolic process // inferred from mutant phenotype /// 0008152 // metabolic process // inferred from electronic annotation	0005737 // cytoplasm // inferred from direct assay /// 0005737 // cytoplasm // inferred from electronic annotation /// 0005739 // mitochondrion // inferred from direct assay /// 0005739 // mitochondrion // inferred from electronic annotation	0003824 // catalytic activity // inferred from electronic annotation /// 0004134 // 4-alpha-glucanotransferase activity // inferred from direct assay /// 0004134 // 4-alpha-glucanotransferase activity // inferred from electronic annotation /// 0004135 // amylo-alpha-1,6-glucosidase activity // inferred from direct assay /// 0004135 // amylo-alpha-1,6-glucosidase activity // inferred from electron…
HPF1	0.815339	0.000788031	0007047 // cell wall organization // inferred from electronic annotation /// 0007047 // cell wall organization // inferred from genetic interaction	0005576 // extracellular region // inferred from direct assay /// 0005576 // extracellular region // inferred from electronic annotation /// 0005618 // cell wall // inferred from electronic annotation /// 0009277 // fungal-type cell wall // inferred from direct assay /// 0016020 // membrane // inferred from electronic annotation /// 0031225 // anchored to membrane // inferred from electronic anno…	0
PUG1	0.815337	0.109975	0006950 // response to stress // inferred from electronic annotation /// 0015886 // heme transport // inferred from mutant phenotype	0005886 // plasma membrane // inferred from direct assay /// 0016020 // membrane // inferred from electronic annotation /// 0016021 // integral to membrane // inferred from electronic annotation	0
MET13	0.815286	2.96e-05	0006555 // methionine metabolic process // inferred from electronic annotation /// 0009086 // methionine biosynthetic process // inferred from mutant phenotype /// 0055114 // oxidation reduction // inferred from electronic annotation	0005739 // mitochondrion // inferred from direct assay	0004489 // methylenetetrahydrofolate reductase (NADPH) activity // inferred from direct assay /// 0004489 // methylenetetrahydrofolate reductase (NADPH) activity // inferred from electronic annotation /// 0005515 // protein binding // inferred from physical interaction /// 0016491 // oxidoreductase activity // inferred from electronic annotation
MET17	0.815254	0.0142089	0006520 // amino acid metabolic process // inferred from electronic annotation /// 0006555 // methionine metabolic process // inferred from mutant phenotype /// 0008652 // amino acid biosynthetic process // inferred from electronic annotation /// 0009086 // methionine biosynthetic process // inferred from electronic annotation /// 0009636 // response to toxin // inferred from expression pattern /…	0005737 // cytoplasm // inferred from direct assay /// 0005737 // cytoplasm // inferred from electronic annotation	0003824 // catalytic activity // inferred from electronic annotation /// 0003961 // O-acetylhomoserine aminocarboxypropyltransferase activity // inferred from direct assay /// 0003961 // O-acetylhomoserine aminocarboxypropyltransferase activity // inferred from electronic annotation /// 0003961 // O-acetylhomoserine aminocarboxypropyltransferase activity // traceable author statement /// 0004124 …
SHR5	0.814766	0.0044997	0006612 // protein targeting to membrane // inferred from mutant phenotype /// 0018318 // protein amino acid palmitoylation // inferred from direct assay /// 0018318 // protein amino acid palmitoylation // inferred from mutant phenotype	0005783 // endoplasmic reticulum // inferred from electronic annotation /// 0005789 // endoplasmic reticulum membrane // inferred from electronic annotation /// 0016020 // membrane // inferred from electronic annotation /// 0031211 // palmitoyltransferase complex // inferred from physical interaction /// 0042406 // extrinsic to endoplasmic reticulum membrane // inferred from direct assay	0019706 // protein-cysteine S-palmitoleyltransferase activity // inferred from direct assay
YKL096C_B	0.813558	0.115861	#N/A	#N/A	#N/A
CLN2	0.809465	1.2e-06	0000321 // re-entry into mitotic cell cycle after pheromone arrest // inferred from genetic interaction /// 0007049 // cell cycle // inferred from electronic annotation /// 0010526 // negative regulation of transposition, RNA-mediated // inferred from mutant phenotype /// 0051301 // cell division // inferred from electronic annotation	0000307 // cyclin-dependent protein kinase holoenzyme complex // inferred from direct assay /// 0005634 // nucleus // inferred from direct assay /// 0005737 // cytoplasm // inferred from direct assay	0005515 // protein binding // inferred from physical interaction
DOT6	0.808639	0.000144035	0000183 // chromatin silencing at rDNA // inferred from genetic interaction /// 0006348 // chromatin silencing at telomere // inferred from genetic interaction /// 0006350 // transcription // inferred from electronic annotation /// 0006355 // regulation of transcription, DNA-dependent // inferred from electronic annotation /// 0006357 // regulation of transcription from RNA polymerase II promoter…	0005634 // nucleus // inferred from direct assay /// 0005634 // nucleus // inferred from electronic annotation /// 0005737 // cytoplasm // inferred from direct assay	0003677 // DNA binding // inferred from electronic annotation
GSY2	0.807098	0.000400237	0005978 // glycogen biosynthetic process // inferred from electronic annotation /// 0005978 // glycogen biosynthetic process // inferred from genetic interaction	0005737 // cytoplasm // inferred from direct assay	0003824 // catalytic activity // inferred from electronic annotation /// 0004373 // glycogen (starch) synthase activity // inferred from electronic annotation /// 0004373 // glycogen (starch) synthase activity // inferred from genetic interaction /// 0005515 // protein binding // inferred from physical interaction /// 0016740 // transferase activity // inferred from electronic annotation /// 0016…
RCN2	0.806437	0.000846001	#N/A	#N/A	#N/A
YOR292C	0.805501	0.000500992	#N/A	#N/A	#N/A
YDR182W_A	0.805248	0.0625299	#N/A	#N/A	#N/A
PIL1	0.804813	2.18e-05	0006897 // endocytosis // inferred from genetic interaction /// 0008104 // protein localization // inferred from mutant phenotype /// 0009408 // response to heat // inferred from mutant phenotype	0005737 // cytoplasm // inferred from direct assay /// 0005739 // mitochondrion // inferred from direct assay /// 0005741 // mitochondrial outer membrane // inferred from direct assay /// 0005811 // lipid particle // inferred from electronic annotation /// 0012511 // monolayer-surrounded lipid storage body // inferred from electronic annotation /// 0032126 // eisosome // inferred from direct assay	0004860 // protein kinase inhibitor activity // inferred from mutant phenotype /// 0005515 // protein binding // inferred from physical interaction
RGS2	0.803851	0.000287413	0007188 // G-protein signaling, coupled to cAMP nucleotide second messenger // inferred from mutant phenotype	0005634 // nucleus // inferred from direct assay /// 0005634 // nucleus // inferred from electronic annotation /// 0005737 // cytoplasm // inferred from direct assay /// 0005737 // cytoplasm // inferred from electronic annotation	0004871 // signal transducer activity // inferred from electronic annotation /// 0005096 // GTPase activator activity // inferred from direct assay
SRL1	0.803094	2.62e-06	0006139 // nucleobase, nucleoside, nucleotide and nucleic acid metabolic process // inferred from genetic interaction /// 0007047 // cell wall organization // inferred from electronic annotation	0000324 // fungal-type vacuole // inferred from direct assay /// 0005576 // extracellular region // inferred from electronic annotation /// 0005618 // cell wall // inferred from electronic annotation /// 0005737 // cytoplasm // inferred from direct assay /// 0005934 // cellular bud tip // inferred from direct assay /// 0009277 // fungal-type cell wall // inferred from direct assay /// 0009986 // …	0005515 // protein binding // inferred from physical interaction
ECM12	0.802686	0.0247231	0007047 // cell wall organization // inferred from electronic annotation /// 0007047 // cell wall organization // inferred from mutant phenotype	0016020 // membrane // inferred from electronic annotation /// 0016021 // integral to membrane // inferred from electronic annotation	0
GAT2	0.802515	0.000137023	0006355 // regulation of transcription, DNA-dependent // inferred from electronic annotation	0005634 // nucleus // inferred from electronic annotation	0003677 // DNA binding // inferred from electronic annotation /// 0003700 // transcription factor activity // inferred from electronic annotation /// 0008270 // zinc ion binding // inferred from electronic annotation /// 0043565 // sequence-specific DNA binding // inferred from electronic annotation /// 0046872 // metal ion binding // inferred from electronic annotation
YPR145C_A	0.800857	0.0525711	#N/A	#N/A	#N/A
PEP4	0.79652	3.69e-06	0006508 // proteolysis // inferred from electronic annotation /// 0007039 // vacuolar protein catabolic process // inferred from mutant phenotype /// 0009267 // cellular response to starvation // inferred from mutant phenotype /// 0016237 // microautophagy // inferred from mutant phenotype /// 0030435 // sporulation resulting in formation of a cellular spore // inferred from mutant phenotype	0000324 // fungal-type vacuole // traceable author statement /// 0000328 // fungal-type vacuole lumen // traceable author statement /// 0005739 // mitochondrion // inferred from direct assay /// 0005773 // vacuole // inferred from electronic annotation	0004190 // aspartic-type endopeptidase activity // inferred from electronic annotation /// 0008233 // peptidase activity // inferred from direct assay /// 0008233 // peptidase activity // inferred from electronic annotation /// 0016787 // hydrolase activity // inferred from electronic annotation
UBC4	0.795927	3.86e-05	0000070 // mitotic sister chromatid segregation // inferred from mutant phenotype /// 0006511 // ubiquitin-dependent protein catabolic process // inferred from electronic annotation /// 0008054 // cyclin catabolic process // inferred from genetic interaction /// 0016567 // protein ubiquitination // traceable author statement /// 0043687 // post-translational protein modification // inferred from …	0005634 // nucleus // inferred from direct assay /// 0005829 // cytosol // inferred from direct assay	0004842 // ubiquitin-protein ligase activity // traceable author statement /// 0004842 // ubiquitin-protein ligase activity // inferred from electronic annotation /// 0016874 // ligase activity // inferred from electronic annotation /// 0019787 // small conjugating protein ligase activity // inferred from electronic annotation
YPR159C_A	0.795902	0.12142	#N/A	#N/A	#N/A
PRY1	0.795517	0.000281634	0	0000324 // fungal-type vacuole // inferred from direct assay /// 0005576 // extracellular region // inferred from direct assay /// 0005576 // extracellular region // inferred from electronic annotation /// 0005635 // nuclear envelope // inferred from direct assay /// 0005783 // endoplasmic reticulum // inferred from direct assay	0
YGR240C_A	0.795452	0.0482532	#N/A	#N/A	#N/A
WSC2	0.794857	5.28e-06	0007047 // cell wall organization // inferred from electronic annotation /// 0007047 // cell wall organization // inferred from genetic interaction /// 0007266 // Rho protein signal transduction // inferred from genetic interaction /// 0009408 // response to heat // inferred from genetic interaction /// 0030036 // actin cytoskeleton organization // traceable author statement	0005737 // cytoplasm // inferred from direct assay /// 0005933 // cellular bud // inferred from direct assay /// 0016020 // membrane // inferred from electronic annotation /// 0016021 // integral to membrane // inferred from electronic annotation /// 0030427 // site of polarized growth // inferred from direct assay	0004888 // transmembrane receptor activity // inferred from genetic interaction
ERG25	0.793652	7.68e-05	0006633 // fatty acid biosynthetic process // inferred from electronic annotation /// 0006694 // steroid biosynthetic process // inferred from electronic annotation /// 0006696 // ergosterol biosynthetic process // inferred from sequence or structural similarity /// 0008610 // lipid biosynthetic process // inferred from electronic annotation /// 0016126 // sterol biosynthetic process // inferred …	0005783 // endoplasmic reticulum // inferred from direct assay /// 0005783 // endoplasmic reticulum // inferred from electronic annotation /// 0005789 // endoplasmic reticulum membrane // inferred from sequence or structural similarity /// 0005789 // endoplasmic reticulum membrane // inferred from electronic annotation /// 0016020 // membrane // inferred from electronic annotation /// 0016021 // …	0000254 // C-4 methylsterol oxidase activity // inferred from sequence or structural similarity /// 0000254 // C-4 methylsterol oxidase activity // inferred from electronic annotation /// 0005506 // iron ion binding // inferred from electronic annotation /// 0016491 // oxidoreductase activity // inferred from electronic annotation
YLR157W_B	0.793547	0.0442224	#N/A	#N/A	#N/A
PGS1	0.793309	0.000427455	0008152 // metabolic process // inferred from electronic annotation /// 0008654 // phospholipid biosynthetic process // inferred from electronic annotation /// 0008654 // phospholipid biosynthetic process // inferred from mutant phenotype	0005739 // mitochondrion // inferred from direct assay /// 0005739 // mitochondrion // inferred from electronic annotation	0000166 // nucleotide binding // inferred from electronic annotation /// 0003824 // catalytic activity // inferred from electronic annotation /// 0005524 // ATP binding // inferred from electronic annotation /// 0008444 // CDP-diacylglycerol-glycerol-3-phosphate 3-phosphatidyltransferase activity // inferred from electronic annotation /// 0008444 // CDP-diacylglycerol-glycerol-3-phosphate 3-phosp…
YPR108W_A	0.792089	0.112684	#N/A	#N/A	#N/A
YBR241C	0.788356	0.000530121	#N/A	#N/A	#N/A
YDR524C_B	0.787883	0.0024999	#N/A	#N/A	#N/A
SVS1	0.787245	0.000180628	0042221 // response to chemical stimulus // inferred from mutant phenotype	0000324 // fungal-type vacuole // inferred from direct assay /// 0009277 // fungal-type cell wall // inferred from direct assay	0
YML007C_A	0.787219	0.118344	#N/A	#N/A	#N/A
CIS3	0.785408	6.36e-05	0007047 // cell wall organization // inferred from electronic annotation /// 0007047 // cell wall organization // inferred from mutant phenotype	0005576 // extracellular region // inferred from direct assay /// 0005576 // extracellular region // inferred from electronic annotation /// 0005618 // cell wall // inferred from electronic annotation /// 0005783 // endoplasmic reticulum // inferred from direct assay /// 0005886 // plasma membrane // inferred from direct assay /// 0005934 // cellular bud tip // inferred from direct assay /// 0009…	0
TOS1	0.784849	3.43e-07	0042493 // response to drug // inferred from mutant phenotype	0000324 // fungal-type vacuole // inferred from direct assay /// 0005576 // extracellular region // inferred from electronic annotation /// 0009277 // fungal-type cell wall // inferred from direct assay	0
GRE3	0.783182	0.000455624	0006950 // response to stress // inferred from direct assay /// 0006950 // response to stress // inferred from electronic annotation /// 0006979 // response to oxidative stress // inferred from genetic interaction /// 0019568 // arabinose catabolic process // inferred from direct assay /// 0042843 // D-xylose catabolic process // inferred from direct assay /// 0055114 // oxidation reduction // in…	0005634 // nucleus // inferred from direct assay /// 0005634 // nucleus // inferred from electronic annotation /// 0005737 // cytoplasm // inferred from direct assay /// 0005737 // cytoplasm // inferred from electronic annotation	0004032 // aldehyde reductase activity // inferred from direct assay /// 0004032 // aldehyde reductase activity // inferred from electronic annotation /// 0005515 // protein binding // inferred from physical interaction /// 0016491 // oxidoreductase activity // inferred from electronic annotation /// 0047935 // glucose 1-dehydrogenase (NADP+) activity // inferred from direct assay
RMI1	0.783126	0.00107507	0006974 // response to DNA damage stimulus // inferred from sequence or structural similarity /// 0006974 // response to DNA damage stimulus // inferred from electronic annotation /// 0007062 // sister chromatid cohesion // inferred from sequence or structural similarity /// 0007126 // meiosis // inferred from electronic annotation	0005634 // nucleus // inferred from sequence or structural similarity /// 0005634 // nucleus // inferred from electronic annotation /// 0005737 // cytoplasm // inferred from sequence or structural similarity /// 0005737 // cytoplasm // inferred from electronic annotation /// 0031422 // RecQ helicase-Topo III complex // inferred from direct assay	0003677 // DNA binding // inferred from electronic annotation
RNR4	0.782755	0.00140992	0006260 // DNA replication // inferred from electronic annotation /// 0009186 // deoxyribonucleoside diphosphate metabolic process // inferred from electronic annotation /// 0009263 // deoxyribonucleotide biosynthetic process // inferred from direct assay /// 0051188 // cofactor biosynthetic process // inferred from mutant phenotype /// 0051188 // cofactor biosynthetic process // inferred from ph…	0005634 // nucleus // inferred from direct assay /// 0005634 // nucleus // inferred from electronic annotation /// 0005737 // cytoplasm // inferred from direct assay /// 0005971 // ribonucleoside-diphosphate reductase complex // inferred from direct assay /// 0005971 // ribonucleoside-diphosphate reductase complex // inferred from physical interaction	0004748 // ribonucleoside-diphosphate reductase activity // inferred from direct assay /// 0004748 // ribonucleoside-diphosphate reductase activity // inferred from electronic annotation /// 0004748 // ribonucleoside-diphosphate reductase activity // inferred from genetic interaction /// 0004748 // ribonucleoside-diphosphate reductase activity // inferred from mutant phenotype /// 0005515 // prot…
SPO24	0.781564	0.00433585	#N/A	#N/A	#N/A
TYE7	0.780723	0.000402837	0006350 // transcription // inferred from direct assay /// 0006350 // transcription // inferred from electronic annotation /// 0006355 // regulation of transcription, DNA-dependent // inferred from electronic annotation /// 0045449 // regulation of transcription // inferred from electronic annotation /// 0045821 // positive regulation of glycolysis // inferred from genetic interaction	0000790 // nuclear chromatin // inferred from direct assay /// 0005634 // nucleus // inferred by curator /// 0005634 // nucleus // inferred from electronic annotation	0003677 // DNA binding // inferred from electronic annotation /// 0003700 // transcription factor activity // inferred from direct assay /// 0030528 // transcription regulator activity // inferred from electronic annotation
ZWF1	0.778226	0.000663186	0005975 // carbohydrate metabolic process // inferred from electronic annotation /// 0006006 // glucose metabolic process // inferred from electronic annotation /// 0006010 // glucose 6-phosphate utilization // inferred by curator /// 0006950 // response to stress // inferred from expression pattern /// 0008152 // metabolic process // inferred from electronic annotation /// 0009051 // pentose-pho…	0005737 // cytoplasm // inferred from sequence or structural similarity /// 0005829 // cytosol // inferred from direct assay	0003824 // catalytic activity // inferred from electronic annotation /// 0004345 // glucose-6-phosphate dehydrogenase activity // inferred from sequence or structural similarity /// 0004345 // glucose-6-phosphate dehydrogenase activity // inferred from electronic annotation /// 0005488 // binding // inferred from electronic annotation /// 0016491 // oxidoreductase activity // inferred from electr…
GAL1	0.776544	0.0044708	0000411 // positive regulation of transcription by galactose // inferred from genetic interaction /// 0005975 // carbohydrate metabolic process // inferred from electronic annotation /// 0006012 // galactose metabolic process // inferred from electronic annotation /// 0008152 // metabolic process // inferred from electronic annotation /// 0015757 // galactose transport // inferred from mutant phe…	0005737 // cytoplasm // inferred from electronic annotation /// 0005737 // cytoplasm // inferred from genetic interaction	0000166 // nucleotide binding // inferred from electronic annotation /// 0004335 // galactokinase activity // inferred from direct assay /// 0004335 // galactokinase activity // inferred from electronic annotation /// 0004335 // galactokinase activity // inferred from mutant phenotype /// 0005524 // ATP binding // inferred from electronic annotation /// 0016301 // kinase activity // inferred from…
YPT53	0.776213	0.028409	0006623 // protein targeting to vacuole // inferred from mutant phenotype /// 0006810 // transport // inferred from electronic annotation /// 0006897 // endocytosis // inferred from mutant phenotype /// 0007264 // small GTPase mediated signal transduction // inferred from electronic annotation /// 0015031 // protein transport // inferred from electronic annotation	0005770 // late endosome // inferred from mutant phenotype /// 0005886 // plasma membrane // inferred from electronic annotation /// 0016020 // membrane // inferred from electronic annotation	0000166 // nucleotide binding // inferred from electronic annotation /// 0003924 // GTPase activity // inferred from mutant phenotype /// 0005515 // protein binding // inferred from physical interaction /// 0005525 // GTP binding // inferred from electronic annotation
YLR108C	0.775377	0.00064608	#N/A	#N/A	#N/A
IPL1	0.771737	0.00982663	0006468 // protein amino acid phosphorylation // inferred from direct assay /// 0006468 // protein amino acid phosphorylation // inferred from electronic annotation /// 0007049 // cell cycle // inferred from electronic annotation /// 0007059 // chromosome segregation // inferred from electronic annotation /// 0007059 // chromosome segregation // inferred from mutant phenotype /// 0008608 // attac…	0000777 // condensed chromosome kinetochore // inferred from electronic annotation /// 0000778 // condensed nuclear chromosome kinetochore // inferred from direct assay /// 0005634 // nucleus // inferred from electronic annotation /// 0005819 // spindle // inferred from direct assay /// 0005819 // spindle // inferred from electronic annotation /// 0005828 // kinetochore microtubule // inferred fr…	0000166 // nucleotide binding // inferred from electronic annotation /// 0004672 // protein kinase activity // inferred from direct assay /// 0004672 // protein kinase activity // inferred from electronic annotation /// 0004674 // protein serine/threonine kinase activity // inferred from electronic annotation /// 0005515 // protein binding // inferred from physical interaction /// 0005524 // ATP …
MOT3	0.770399	3.04e-05	0000122 // negative regulation of transcription from RNA polymerase II promoter // inferred from genetic interaction /// 0006350 // transcription // inferred from electronic annotation /// 0006350 // transcription // inferred from genetic interaction /// 0006355 // regulation of transcription, DNA-dependent // inferred from electronic annotation	0005622 // intracellular // inferred from electronic annotation /// 0005634 // nucleus // inferred from direct assay /// 0005634 // nucleus // inferred from electronic annotation	0003677 // DNA binding // inferred from physical interaction /// 0008270 // zinc ion binding // inferred from electronic annotation /// 0016563 // transcription activator activity // traceable author statement /// 0016564 // transcription repressor activity // inferred from direct assay /// 0016566 // specific transcriptional repressor activity // inferred from genetic interaction /// 0046872 // …
YLR415C	0.766519	0.0554302	#N/A	#N/A	#N/A
YMR160W	0.765639	0.00561817	#N/A	#N/A	#N/A
OLI1	0.76505	0.00273389	#N/A	#N/A	#N/A
GAS2	0.764024	0.00035459	0030476 // ascospore wall assembly // inferred from genetic interaction	0005737 // cytoplasm // inferred from direct assay /// 0005886 // plasma membrane // inferred from electronic annotation /// 0016020 // membrane // inferred from electronic annotation /// 0031225 // anchored to membrane // inferred from electronic annotation	0042124 // 1,3-beta-glucanosyltransferase activity // inferred from direct assay
SDH5	0.763296	0.0104402	#N/A	#N/A	#N/A
PET9	0.761287	4.81e-07	0006783 // heme biosynthetic process // inferred from genetic interaction /// 0006810 // transport // inferred from electronic annotation /// 0006839 // mitochondrial transport // inferred from mutant phenotype /// 0009060 // aerobic respiration // inferred from mutant phenotype /// 0009061 // anaerobic respiration // inferred from genetic interaction /// 0015866 // ADP transport // inferred from…	0005739 // mitochondrion // inferred from direct assay /// 0005739 // mitochondrion // inferred from electronic annotation /// 0005739 // mitochondrion // inferred from physical interaction /// 0005743 // mitochondrial inner membrane // inferred from direct assay /// 0005743 // mitochondrial inner membrane // inferred from electronic annotation /// 0016020 // membrane // inferred from electronic …	0005215 // transporter activity // inferred from electronic annotation /// 0005471 // ATP:ADP antiporter activity // inferred from direct assay /// 0005488 // binding // inferred from electronic annotation
RIM8	0.760012	0.000250156	0001403 // invasive growth in response to glucose limitation // inferred from mutant phenotype /// 0007126 // meiosis // inferred from mutant phenotype /// 0016485 // protein processing // inferred from mutant phenotype	0	0
ECM15	0.759758	0.000292909	0007047 // cell wall organization // inferred from mutant phenotype	0005634 // nucleus // inferred from direct assay /// 0005634 // nucleus // inferred from electronic annotation /// 0005737 // cytoplasm // inferred from direct assay /// 0005737 // cytoplasm // inferred from electronic annotation	0
YLR156C_A	0.75917	0.148051	#N/A	#N/A	#N/A
YMR175W_A	0.758098	0.118168	#N/A	#N/A	#N/A
GIS1	0.752923	0.000728814	0006350 // transcription // inferred from electronic annotation /// 0006355 // regulation of transcription, DNA-dependent // inferred from electronic annotation /// 0006644 // phospholipid metabolic process // inferred from mutant phenotype /// 0016577 // histone demethylation // inferred from mutant phenotype /// 0030476 // ascospore wall assembly // inferred from mutant phenotype	0005622 // intracellular // inferred from electronic annotation /// 0005634 // nucleus // inferred from direct assay /// 0005634 // nucleus // inferred from electronic annotation /// 0005739 // mitochondrion // inferred from direct assay	0003677 // DNA binding // inferred from direct assay /// 0003677 // DNA binding // inferred from electronic annotation /// 0008270 // zinc ion binding // inferred from electronic annotation /// 0016563 // transcription activator activity // inferred from direct assay /// 0016563 // transcription activator activity // inferred from mutant phenotype /// 0016566 // specific transcriptional repressor…
ATP17	0.75284	0.00104393	0006754 // ATP biosynthetic process // inferred from electronic annotation /// 0006810 // transport // inferred from electronic annotation /// 0006811 // ion transport // inferred from electronic annotation /// 0015992 // proton transport // inferred from electronic annotation /// 0042776 // mitochondrial ATP synthesis coupled proton transport // inferred from sequence or structural similarity	0000276 // mitochondrial proton-transporting ATP synthase complex, coupling factor F(o) // inferred from sequence or structural similarity /// 0005739 // mitochondrion // inferred from direct assay /// 0005739 // mitochondrion // inferred from electronic annotation /// 0005743 // mitochondrial inner membrane // inferred from electronic annotation /// 0016020 // membrane // inferred from electroni…	0015078 // hydrogen ion transmembrane transporter activity // inferred from electronic annotation /// 0046872 // metal ion binding // inferred from electronic annotation /// 0046933 // hydrogen ion transporting ATP synthase activity, rotational mechanism // inferred from sequence or structural similarity /// 0046961 // proton-transporting ATPase activity, rotational mechanism // inferred from seq…
FOB1	0.750286	0.00640238	0000183 // chromatin silencing at rDNA // inferred from direct assay /// 0001302 // replicative cell aging // inferred from mutant phenotype /// 0006310 // DNA recombination // inferred from mutant phenotype /// 0007580 // extrachromosomal circular DNA accumulation during cell aging // inferred from mutant phenotype /// 0008156 // negative regulation of DNA replication // inferred from direct ass…	0005730 // nucleolus // inferred from direct assay	0000182 // rDNA binding // inferred from direct assay
CHS1	0.746849	1.08e-05	0006031 // chitin biosynthetic process // inferred from electronic annotation /// 0007047 // cell wall organization // inferred from electronic annotation /// 0030437 // ascospore formation // inferred from mutant phenotype /// 0030476 // ascospore wall assembly // inferred from mutant phenotype /// 0034217 // ascospore wall chitin biosynthetic process // inferred from direct assay	0005783 // endoplasmic reticulum // inferred from direct assay /// 0005886 // plasma membrane // inferred from electronic annotation /// 0005887 // integral to plasma membrane // inferred from sequence or structural similarity /// 0016020 // membrane // inferred from electronic annotation /// 0016021 // integral to membrane // inferred from electronic annotation	0004100 // chitin synthase activity // inferred from direct assay /// 0004100 // chitin synthase activity // inferred from electronic annotation /// 0016740 // transferase activity // inferred from electronic annotation /// 0016757 // transferase activity, transferring glycosyl groups // inferred from electronic annotation
ERO1	0.7465	5.62e-06	0006457 // protein folding // inferred from mutant phenotype /// 0006467 // protein thiol-disulfide exchange // inferred from electronic annotation /// 0006467 // protein thiol-disulfide exchange // inferred from mutant phenotype /// 0006810 // transport // inferred from electronic annotation /// 0022900 // electron transport chain // inferred from electronic annotation /// 0055114 // oxidation r…	0005783 // endoplasmic reticulum // inferred from direct assay /// 0005783 // endoplasmic reticulum // inferred from electronic annotation /// 0005789 // endoplasmic reticulum membrane // inferred from electronic annotation /// 0016020 // membrane // inferred from electronic annotation	0005515 // protein binding // inferred from electronic annotation /// 0005515 // protein binding // inferred from physical interaction /// 0009055 // electron carrier activity // inferred from electronic annotation /// 0009055 // electron carrier activity // inferred from mutant phenotype /// 0016491 // oxidoreductase activity // inferred from electronic annotation /// 0016671 // oxidoreductase a…
PFK26	0.745338	0.000378508	0006000 // fructose metabolic process // inferred from electronic annotation /// 0006003 // fructose 2,6-bisphosphate metabolic process // inferred from electronic annotation	0	0000166 // nucleotide binding // inferred from electronic annotation /// 0003824 // catalytic activity // inferred from electronic annotation /// 0003873 // 6-phosphofructo-2-kinase activity // inferred from direct assay /// 0003873 // 6-phosphofructo-2-kinase activity // inferred from electronic annotation /// 0005515 // protein binding // inferred from physical interaction /// 0005524 // ATP bi…
PMP2	0.742045	0.000545598	0006812 // cation transport // inferred from electronic annotation /// 0006812 // cation transport // inferred from genetic interaction	0005886 // plasma membrane // inferred from electronic annotation /// 0016020 // membrane // inferred from direct assay /// 0016020 // membrane // inferred from electronic annotation /// 0016021 // integral to membrane // inferred from electronic annotation	0
PSP1	0.741546	1.31e-05	0	0005737 // cytoplasm // inferred from direct assay /// 0005739 // mitochondrion // inferred from direct assay	0005515 // protein binding // inferred from physical interaction
RSM18	0.741129	0.00487214	0006412 // translation // inferred from electronic annotation /// 0032543 // mitochondrial translation // inferred by curator	0005622 // intracellular // inferred from electronic annotation /// 0005739 // mitochondrion // inferred from direct assay /// 0005739 // mitochondrion // inferred from electronic annotation /// 0005763 // mitochondrial small ribosomal subunit // inferred from physical interaction /// 0005840 // ribosome // inferred from electronic annotation /// 0030529 // ribonucleoprotein complex // inferred f…	0003735 // structural constituent of ribosome // inferred from electronic annotation /// 0003735 // structural constituent of ribosome // inferred from physical interaction
SRN2	0.738655	0.0116623	0006612 // protein targeting to membrane // inferred from mutant phenotype /// 0006623 // protein targeting to vacuole // inferred from mutant phenotype /// 0006810 // transport // inferred from electronic annotation /// 0015031 // protein transport // inferred from electronic annotation /// 0043162 // ubiquitin-dependent protein catabolic process via the multivesicular body sorting pathway // in…	0000813 // ESCRT I complex // inferred from direct assay /// 0000813 // ESCRT I complex // inferred from physical interaction /// 0005737 // cytoplasm // inferred from electronic annotation /// 0005768 // endosome // inferred from physical interaction	0005515 // protein binding // inferred from physical interaction
YJR098C	0.737383	0.00275435	#N/A	#N/A	#N/A
RNR3	0.737356	0.000351758	0006260 // DNA replication // inferred from electronic annotation /// 0009263 // deoxyribonucleotide biosynthetic process // inferred from direct assay /// 0055114 // oxidation reduction // inferred from electronic annotation	0005737 // cytoplasm // inferred from direct assay /// 0005737 // cytoplasm // inferred from electronic annotation /// 0005739 // mitochondrion // inferred from direct assay /// 0005971 // ribonucleoside-diphosphate reductase complex // inferred from electronic annotation /// 0005971 // ribonucleoside-diphosphate reductase complex // traceable author statement	0000166 // nucleotide binding // inferred from electronic annotation /// 0003824 // catalytic activity // inferred from electronic annotation /// 0004748 // ribonucleoside-diphosphate reductase activity // inferred from direct assay /// 0004748 // ribonucleoside-diphosphate reductase activity // inferred from electronic annotation /// 0005515 // protein binding // inferred from electronic annotat…
GLN1	0.736142	2.46e-05	0006536 // glutamate metabolic process // inferred from electronic annotation /// 0006542 // glutamine biosynthetic process // inferred from sequence or structural similarity /// 0006542 // glutamine biosynthetic process // inferred from electronic annotation /// 0006807 // nitrogen compound metabolic process // inferred from electronic annotation /// 0019740 // nitrogen utilization // inferred f…	0005634 // nucleus // inferred from direct assay /// 0005737 // cytoplasm // inferred from sequence or structural similarity /// 0005737 // cytoplasm // inferred from electronic annotation /// 0005829 // cytosol // inferred from direct assay	0003824 // catalytic activity // inferred from electronic annotation /// 0004356 // glutamate-ammonia ligase activity // inferred from mutant phenotype /// 0004356 // glutamate-ammonia ligase activity // inferred from electronic annotation /// 0016874 // ligase activity // inferred from electronic annotation
XKS1	0.735268	0.00202323	0005975 // carbohydrate metabolic process // inferred from electronic annotation /// 0005998 // xylulose catabolic process // inferred from direct assay /// 0042732 // D-xylose metabolic process // inferred from electronic annotation	0005737 // cytoplasm // inferred from direct assay /// 0005737 // cytoplasm // inferred from electronic annotation	0004856 // xylulokinase activity // inferred from electronic annotation /// 0004856 // xylulokinase activity // inferred from mutant phenotype /// 0016301 // kinase activity // inferred from electronic annotation /// 0016740 // transferase activity // inferred from electronic annotation /// 0016773 // phosphotransferase activity, alcohol group as acceptor // inferred from electronic annotation
YDL199C	0.734901	0.0027767	#N/A	#N/A	#N/A
SSL1	0.734534	0.000657068	0006281 // DNA repair // inferred from sequence or structural similarity /// 0006281 // DNA repair // inferred from electronic annotation /// 0006350 // transcription // inferred from electronic annotation /// 0006355 // regulation of transcription, DNA-dependent // inferred from electronic annotation /// 0006367 // transcription initiation from RNA polymerase II promoter // inferred by curator /…	0005634 // nucleus // inferred from direct assay /// 0005634 // nucleus // inferred from electronic annotation /// 0005675 // holo TFIIH complex // traceable author statement /// 0005829 // cytosol // inferred from direct assay	0003702 // RNA polymerase II transcription factor activity // inferred from electronic annotation /// 0008270 // zinc ion binding // inferred from electronic annotation /// 0016251 // general RNA polymerase II transcription factor activity // inferred from sequence or structural similarity /// 0046872 // metal ion binding // inferred from electronic annotation
GUT2	0.73256	0.0187263	0001302 // replicative cell aging // inferred from mutant phenotype /// 0005975 // carbohydrate metabolic process // inferred from mutant phenotype /// 0006072 // glycerol-3-phosphate metabolic process // inferred from electronic annotation /// 0006116 // NADH oxidation // inferred from direct assay /// 0055114 // oxidation reduction // inferred from electronic annotation	0005739 // mitochondrion // inferred from direct assay /// 0005739 // mitochondrion // inferred from electronic annotation /// 0005739 // mitochondrion // inferred from mutant phenotype /// 0005743 // mitochondrial inner membrane // inferred from electronic annotation /// 0009331 // glycerol-3-phosphate dehydrogenase complex // inferred from electronic annotation /// 0016020 // membrane // inferr…	0004368 // glycerol-3-phosphate dehydrogenase activity // inferred from direct assay /// 0004368 // glycerol-3-phosphate dehydrogenase activity // inferred from electronic annotation /// 0004368 // glycerol-3-phosphate dehydrogenase activity // inferred from mutant phenotype /// 0016491 // oxidoreductase activity // inferred from electronic annotation
YIL169C	0.732074	0.00131659	#N/A	#N/A	#N/A
YIL054W	0.731569	0.0416699	#N/A	#N/A	#N/A
YPR015C	0.729821	0.0512077	#N/A	#N/A	#N/A
YOX1	0.728214	0.000169786	0000122 // negative regulation of transcription from RNA polymerase II promoter // inferred from direct assay /// 0006350 // transcription // inferred from electronic annotation /// 0006355 // regulation of transcription, DNA-dependent // inferred from electronic annotation /// 0007049 // cell cycle // inferred from electronic annotation /// 0007346 // regulation of mitotic cell cycle // inferred…	0000790 // nuclear chromatin // inferred from direct assay /// 0005634 // nucleus // inferred by curator /// 0005634 // nucleus // inferred from direct assay /// 0005634 // nucleus // inferred from electronic annotation	0003677 // DNA binding // inferred from direct assay /// 0003677 // DNA binding // inferred from electronic annotation /// 0003700 // transcription factor activity // inferred from electronic annotation /// 0016566 // specific transcriptional repressor activity // inferred from direct assay /// 0030528 // transcription regulator activity // inferred from electronic annotation /// 0043565 // seque…
COX6	0.724775	0.0092528	0006123 // mitochondrial electron transport, cytochrome c to oxygen // inferred from direct assay /// 0055114 // oxidation reduction // inferred from electronic annotation	0005739 // mitochondrion // inferred from direct assay /// 0005739 // mitochondrion // inferred from electronic annotation /// 0005743 // mitochondrial inner membrane // inferred from electronic annotation /// 0005751 // mitochondrial respiratory chain complex IV // inferred from physical interaction /// 0016020 // membrane // inferred from electronic annotation	0004129 // cytochrome-c oxidase activity // inferred from electronic annotation /// 0004129 // cytochrome-c oxidase activity // inferred from physical interaction /// 0005506 // iron ion binding // inferred from electronic annotation /// 0016491 // oxidoreductase activity // inferred from electronic annotation /// 0046872 // metal ion binding // inferred from electronic annotation
YIA6	0.724132	0.00680059	0006810 // transport // inferred from electronic annotation /// 0006850 // mitochondrial pyruvate transport // inferred from direct assay /// 0006850 // mitochondrial pyruvate transport // inferred from mutant phenotype /// 0043132 // NAD transport // inferred from direct assay	0005739 // mitochondrion // inferred from direct assay /// 0005739 // mitochondrion // inferred from electronic annotation /// 0005743 // mitochondrial inner membrane // inferred from electronic annotation /// 0016020 // membrane // inferred from electronic annotation /// 0016021 // integral to membrane // inferred from electronic annotation	0005215 // transporter activity // inferred from electronic annotation /// 0005477 // pyruvate secondary active transmembrane transporter activity // inferred from direct assay /// 0005477 // pyruvate secondary active transmembrane transporter activity // inferred from mutant phenotype /// 0005488 // binding // inferred from electronic annotation /// 0051724 // NAD transporter activity // inferre…
MRPL31	0.72235	0.00887003	0032543 // mitochondrial translation // inferred by curator	0005739 // mitochondrion // inferred from electronic annotation /// 0005762 // mitochondrial large ribosomal subunit // inferred from physical interaction /// 0005840 // ribosome // inferred from electronic annotation /// 0030529 // ribonucleoprotein complex // inferred from electronic annotation	0003735 // structural constituent of ribosome // inferred from physical interaction
CUP9	0.721535	0.000719393	0006355 // regulation of transcription, DNA-dependent // inferred from electronic annotation /// 0006878 // cellular copper ion homeostasis // inferred from mutant phenotype /// 0045449 // regulation of transcription // inferred from electronic annotation /// 0045449 // regulation of transcription // inferred from mutant phenotype	0005634 // nucleus // inferred from electronic annotation	0003677 // DNA binding // inferred from electronic annotation /// 0003700 // transcription factor activity // inferred from electronic annotation /// 0016563 // transcription activator activity // inferred from mutant phenotype /// 0016564 // transcription repressor activity // inferred from mutant phenotype /// 0030528 // transcription regulator activity // inferred from electronic annotation //…
SIM1	0.720923	0.00194049	0	0009277 // fungal-type cell wall // inferred from direct assay	0
SSE2	0.7194	0.0016637	0006457 // protein folding // inferred from sequence or structural similarity /// 0006950 // response to stress // inferred from electronic annotation /// 0042026 // protein refolding // inferred from genetic interaction	0005737 // cytoplasm // inferred from direct assay	0000166 // nucleotide binding // inferred from electronic annotation /// 0000774 // adenyl-nucleotide exchange factor activity // inferred from direct assay /// 0005516 // calmodulin binding // inferred from electronic annotation /// 0005524 // ATP binding // inferred from electronic annotation /// 0051082 // unfolded protein binding // inferred from reviewed computational analysis
SAP1	0.718539	0.000232262	0000728 // gene conversion at mating-type locus, DNA double-strand break formation // inferred from mutant phenotype /// 0007059 // chromosome segregation // inferred from mutant phenotype /// 0007059 // chromosome segregation // inferred from electronic annotation /// 0007126 // meiosis // inferred from electronic annotation /// 0031582 // replication fork arrest at rDNA repeats // inferred from…	0000790 // nuclear chromatin // traceable author statement /// 0005634 // nucleus // inferred from direct assay /// 0005634 // nucleus // inferred from electronic annotation	0003677 // DNA binding // inferred from direct assay /// 0003677 // DNA binding // inferred from electronic annotation /// 0008301 // DNA bending activity // inferred from direct assay /// 0042803 // protein homodimerization activity // traceable author statement /// 0043110 // rDNA spacer replication fork barrier binding // inferred from direct assay
FAA2	0.7184	0.00211555	0006499 // N-terminal protein myristoylation // inferred from genetic interaction /// 0006629 // lipid metabolic process // inferred from electronic annotation /// 0006629 // lipid metabolic process // inferred from genetic interaction /// 0006631 // fatty acid metabolic process // inferred from electronic annotation /// 0008152 // metabolic process // inferred from electronic annotation	0005737 // cytoplasm // inferred from electronic annotation /// 0005739 // mitochondrion // inferred from direct assay /// 0005739 // mitochondrion // inferred from electronic annotation /// 0005777 // peroxisome // inferred from direct assay	0000287 // magnesium ion binding // inferred from electronic annotation /// 0003824 // catalytic activity // inferred from electronic annotation /// 0004467 // long-chain-fatty-acid-CoA ligase activity // inferred from direct assay /// 0004467 // long-chain-fatty-acid-CoA ligase activity // inferred from electronic annotation /// 0016874 // ligase activity // inferred from electronic annotation
CLN3	0.718365	0.000944944	0000082 // G1/S transition of mitotic cell cycle // traceable author statement /// 0007033 // vacuole organization // inferred from mutant phenotype /// 0007049 // cell cycle // inferred from electronic annotation /// 0008361 // regulation of cell size // inferred from mutant phenotype /// 0042144 // vacuole fusion, non-autophagic // inferred from direct assay /// 0051301 // cell division // infe…	0005634 // nucleus // inferred from direct assay	0
YOR1	0.717198	2.72e-05	0006810 // transport // inferred from electronic annotation /// 0006810 // transport // traceable author statement /// 0042493 // response to drug // traceable author statement	0005624 // membrane fraction // inferred from direct assay /// 0005886 // plasma membrane // inferred from direct assay /// 0016020 // membrane // inferred from electronic annotation /// 0016021 // integral to membrane // inferred from electronic annotation	0000166 // nucleotide binding // inferred from electronic annotation /// 0005524 // ATP binding // inferred from electronic annotation /// 0008559 // xenobiotic-transporting ATPase activity // traceable author statement /// 0016887 // ATPase activity // inferred from electronic annotation /// 0017111 // nucleoside-triphosphatase activity // inferred from electronic annotation /// 0042626 // ATPas…
PGK1	0.717149	0.000208662	0006094 // gluconeogenesis // inferred from sequence or structural similarity /// 0006096 // glycolysis // inferred from sequence or structural similarity /// 0006096 // glycolysis // inferred from electronic annotation	0005634 // nucleus // inferred from direct assay /// 0005737 // cytoplasm // inferred from electronic annotation /// 0005829 // cytosol // inferred from direct assay /// 0005829 // cytosol // inferred from sequence or structural similarity	0000166 // nucleotide binding // inferred from electronic annotation /// 0004618 // phosphoglycerate kinase activity // inferred from sequence or structural similarity /// 0004618 // phosphoglycerate kinase activity // inferred from electronic annotation /// 0005524 // ATP binding // inferred by curator /// 0005524 // ATP binding // inferred from electronic annotation /// 0016301 // kinase activi…
HCM1	0.715543	0.000138462	0000115 // regulation of transcription during S-phase of mitotic cell cycle // inferred from mutant phenotype /// 0006350 // transcription // inferred from electronic annotation /// 0006355 // regulation of transcription, DNA-dependent // inferred from electronic annotation /// 0006357 // regulation of transcription from RNA polymerase II promoter // inferred from direct assay /// 0051300 // spin…	0000790 // nuclear chromatin // inferred from direct assay /// 0005634 // nucleus // inferred from electronic annotation /// 0005634 // nucleus // inferred from physical interaction /// 0005737 // cytoplasm // inferred from electronic annotation	0003677 // DNA binding // inferred from electronic annotation /// 0003700 // transcription factor activity // inferred from electronic annotation /// 0003704 // specific RNA polymerase II transcription factor activity // inferred from direct assay /// 0003704 // specific RNA polymerase II transcription factor activity // inferred from mutant phenotype /// 0043565 // sequence-specific DNA binding …
HEM13	0.713449	0.000755288	0006779 // porphyrin biosynthetic process // inferred from electronic annotation /// 0006783 // heme biosynthetic process // inferred from sequence or structural similarity /// 0006783 // heme biosynthetic process // inferred from electronic annotation /// 0055114 // oxidation reduction // inferred from electronic annotation	0005634 // nucleus // inferred from direct assay /// 0005737 // cytoplasm // inferred from electronic annotation /// 0005743 // mitochondrial inner membrane // inferred from sequence or structural similarity /// 0005829 // cytosol // inferred from direct assay	0004109 // coproporphyrinogen oxidase activity // inferred from sequence or structural similarity /// 0004109 // coproporphyrinogen oxidase activity // inferred from electronic annotation /// 0016491 // oxidoreductase activity // inferred from electronic annotation
EHT1	0.712913	1.92e-05	0006629 // lipid metabolic process // inferred from mutant phenotype /// 0051792 // medium-chain fatty acid biosynthetic process // inferred from direct assay /// 0051793 // medium-chain fatty acid catabolic process // inferred from mutant phenotype	0005739 // mitochondrion // inferred from direct assay /// 0005741 // mitochondrial outer membrane // inferred from direct assay /// 0005811 // lipid particle // inferred from direct assay	0004026 // alcohol O-acetyltransferase activity // inferred from electronic annotation /// 0004091 // carboxylesterase activity // inferred from electronic annotation /// 0005515 // protein binding // inferred from physical interaction /// 0008415 // acyltransferase activity // inferred from electronic annotation /// 0016740 // transferase activity // inferred from electronic annotation /// 00167…
ECM21	0.711432	0.000550475	0007047 // cell wall organization // inferred from electronic annotation /// 0007047 // cell wall organization // inferred from mutant phenotype /// 0070086 // ubiquitin-dependent endocytosis // inferred from mutant phenotype	0005737 // cytoplasm // inferred from direct assay /// 0005737 // cytoplasm // inferred from electronic annotation	0031625 // ubiquitin protein ligase binding // inferred from physical interaction /// 0042802 // identical protein binding // inferred from physical interaction
YGL204C	0.70916	0.0787865	#N/A	#N/A	#N/A
SWR1	0.709093	0.000126015	0006338 // chromatin remodeling // inferred from sequence or structural similarity /// 0006350 // transcription // inferred from electronic annotation /// 0006355 // regulation of transcription, DNA-dependent // inferred from electronic annotation /// 0016568 // chromatin modification // inferred from electronic annotation /// 0043486 // histone exchange // inferred from sequence or structural si…	0005634 // nucleus // inferred from direct assay /// 0005634 // nucleus // inferred from sequence or structural similarity /// 0005634 // nucleus // inferred from electronic annotation /// 0016585 // chromatin remodeling complex // inferred from sequence or structural similarity	0000166 // nucleotide binding // inferred from electronic annotation /// 0003676 // nucleic acid binding // inferred from electronic annotation /// 0003677 // DNA binding // inferred from electronic annotation /// 0004003 // ATP-dependent DNA helicase activity // inferred from sequence or structural similarity /// 0004386 // helicase activity // inferred from electronic annotation /// 0005524 // …
PTR3	0.707919	0.000664354	0006406 // mRNA export from nucleus // inferred from mutant phenotype /// 0006464 // protein modification process // inferred from electronic annotation /// 0006511 // ubiquitin-dependent protein catabolic process // inferred from electronic annotation /// 0008152 // metabolic process // inferred from electronic annotation	0005634 // nucleus // inferred from direct assay /// 0005634 // nucleus // inferred from electronic annotation /// 0005737 // cytoplasm // inferred from direct assay /// 0005737 // cytoplasm // inferred from electronic annotation /// 0005829 // cytosol // inferred from direct assay	0000166 // nucleotide binding // inferred from electronic annotation /// 0003824 // catalytic activity // inferred from electronic annotation /// 0005488 // binding // inferred from electronic annotation /// 0005524 // ATP binding // inferred from electronic annotation /// 0008641 // small protein activating enzyme activity // inferred from electronic annotation /// 0016874 // ligase activity // …
PDE1	0.707488	0.000323917	0006198 // cAMP catabolic process // inferred from electronic annotation /// 0019933 // cAMP-mediated signaling // inferred from mutant phenotype	0	0004114 // 3',5'-cyclic-nucleotide phosphodiesterase activity // inferred from electronic annotation /// 0004115 // 3',5'-cyclic-AMP phosphodiesterase activity // inferred from electronic annotation /// 0004115 // 3',5'-cyclic-AMP phosphodiesterase activity // traceable author statement /// 0016787 // hydrolase activity // inferred from electronic annotation
MIC26	0.703518	0.000438824	#N/A	#N/A	#N/A
YFR006W	0.702378	2.82e-05	#N/A	#N/A	#N/A
FOL3	0.702357	0.00354661	0006730 // one-carbon compound metabolic process // inferred from electronic annotation /// 0009058 // biosynthetic process // inferred from electronic annotation /// 0009396 // folic acid and derivative biosynthetic process // inferred from electronic annotation /// 0009396 // folic acid and derivative biosynthetic process // inferred from mutant phenotype	0005737 // cytoplasm // inferred from direct assay /// 0005737 // cytoplasm // inferred from electronic annotation	0000166 // nucleotide binding // inferred from electronic annotation /// 0004326 // tetrahydrofolylpolyglutamate synthase activity // inferred from electronic annotation /// 0005524 // ATP binding // inferred from electronic annotation /// 0008841 // dihydrofolate synthase activity // inferred from mutant phenotype /// 0016874 // ligase activity // inferred from electronic annotation
CCC1	0.702183	0.000866003	0006793 // phosphorus metabolic process // inferred from reviewed computational analysis /// 0006810 // transport // inferred from electronic annotation /// 0006828 // manganese ion transport // inferred from mutant phenotype /// 0006874 // cellular calcium ion homeostasis // inferred from genetic interaction /// 0006874 // cellular calcium ion homeostasis // inferred from mutant phenotype /// 00…	0000139 // Golgi membrane // inferred from electronic annotation /// 0000329 // fungal-type vacuole membrane // inferred from direct assay /// 0005624 // membrane fraction // inferred from sequence or structural similarity /// 0005773 // vacuole // inferred from electronic annotation /// 0005774 // vacuolar membrane // inferred from electronic annotation /// 0005794 // Golgi apparatus // inferred…	0005384 // manganese ion transmembrane transporter activity // inferred from mutant phenotype /// 0015093 // ferrous iron transmembrane transporter activity // inferred from mutant phenotype
YGR053C	0.701144	0.112715	#N/A	#N/A	#N/A
YSY6	0.699862	0.000731033	0006810 // transport // inferred from electronic annotation /// 0015031 // protein transport // inferred from electronic annotation /// 0065002 // intracellular protein transmembrane transport // inferred from electronic annotation	0005783 // endoplasmic reticulum // inferred from direct assay /// 0005783 // endoplasmic reticulum // inferred from electronic annotation /// 0005789 // endoplasmic reticulum membrane // inferred from electronic annotation /// 0016020 // membrane // inferred from electronic annotation /// 0016021 // integral to membrane // inferred from electronic annotation	0
GAL80	0.698204	0.000221048	0000411 // positive regulation of transcription by galactose // inferred from mutant phenotype /// 0000411 // positive regulation of transcription by galactose // inferred from physical interaction /// 0005975 // carbohydrate metabolic process // inferred from electronic annotation /// 0006012 // galactose metabolic process // inferred from electronic annotation /// 0006012 // galactose metabolic…	0005634 // nucleus // inferred from direct assay /// 0005737 // cytoplasm // inferred from direct assay	0003677 // DNA binding // inferred from electronic annotation /// 0003824 // catalytic activity // inferred from electronic annotation /// 0005488 // binding // inferred from electronic annotation /// 0016491 // oxidoreductase activity // inferred from electronic annotation /// 0016566 // specific transcriptional repressor activity // inferred from mutant phenotype /// 0016566 // specific transcr…
YPR096C	0.69746	0.113389	#N/A	#N/A	#N/A
GYP7	0.696086	0.000323917	0016192 // vesicle-mediated transport // inferred from direct assay /// 0032313 // regulation of Rab GTPase activity // inferred from electronic annotation	0005622 // intracellular // inferred from electronic annotation /// 0005737 // cytoplasm // inferred from direct assay	0005096 // GTPase activator activity // inferred from electronic annotation /// 0005097 // Rab GTPase activator activity // inferred from direct assay /// 0005097 // Rab GTPase activator activity // inferred from electronic annotation /// 0042802 // identical protein binding // inferred from physical interaction
PMA1	0.694	1.61e-05	0006754 // ATP biosynthetic process // inferred from electronic annotation /// 0006810 // transport // inferred from electronic annotation /// 0006811 // ion transport // inferred from electronic annotation /// 0006812 // cation transport // inferred from electronic annotation /// 0006885 // regulation of pH // inferred from sequence or structural similarity /// 0008152 // metabolic process // in…	0005737 // cytoplasm // inferred from direct assay /// 0005794 // Golgi apparatus // inferred from direct assay /// 0005886 // plasma membrane // inferred from sequence or structural similarity /// 0005886 // plasma membrane // inferred from electronic annotation /// 0005887 // integral to plasma membrane // inferred by curator /// 0016020 // membrane // inferred from electronic annotation /// 00…	0000166 // nucleotide binding // inferred from electronic annotation /// 0000287 // magnesium ion binding // inferred from electronic annotation /// 0003824 // catalytic activity // inferred from electronic annotation /// 0005524 // ATP binding // inferred from electronic annotation /// 0008553 // hydrogen-exporting ATPase activity, phosphorylative mechanism // inferred from sequence or structura…
UBX3	0.693314	0.000955485	0006511 // ubiquitin-dependent protein catabolic process // inferred from electronic annotation	0005737 // cytoplasm // inferred from direct assay /// 0005737 // cytoplasm // inferred from electronic annotation	0005515 // protein binding // inferred from physical interaction
ROM1	0.692461	0.00493536	0007015 // actin filament organization // traceable author statement /// 0007047 // cell wall organization // traceable author statement /// 0007117 // budding cell bud growth // traceable author statement /// 0007242 // intracellular signaling cascade // inferred from electronic annotation /// 0007264 // small GTPase mediated signal transduction // traceable author statement /// 0030010 // estab…	0005622 // intracellular // inferred from electronic annotation /// 0005622 // intracellular // traceable author statement	0004871 // signal transducer activity // traceable author statement /// 0005083 // small GTPase regulator activity // inferred from electronic annotation /// 0005085 // guanyl-nucleotide exchange factor activity // inferred from electronic annotation /// 0005089 // Rho guanyl-nucleotide exchange factor activity // inferred from electronic annotation
YOR385W	0.690106	0.00695412	#N/A	#N/A	#N/A
ATP7	0.689018	0.00327857	0006461 // protein complex assembly // inferred from sequence or structural similarity /// 0006754 // ATP biosynthetic process // inferred from electronic annotation /// 0006810 // transport // inferred from electronic annotation /// 0006811 // ion transport // inferred from electronic annotation /// 0015986 // ATP synthesis coupled proton transport // inferred from electronic annotation /// 0015…	0000274 // mitochondrial proton-transporting ATP synthase, stator stalk // inferred from sequence or structural similarity /// 0000276 // mitochondrial proton-transporting ATP synthase complex, coupling factor F(o) // inferred from electronic annotation /// 0005739 // mitochondrion // inferred from direct assay /// 0005739 // mitochondrion // inferred from electronic annotation /// 0005743 // mit…	0005198 // structural molecule activity // inferred from sequence or structural similarity /// 0015078 // hydrogen ion transmembrane transporter activity // inferred from electronic annotation /// 0046872 // metal ion binding // inferred from electronic annotation /// 0046933 // hydrogen ion transporting ATP synthase activity, rotational mechanism // inferred from sequence or structural similarit…
AHA1	0.686634	0.000229632	0006457 // protein folding // inferred from mutant phenotype /// 0006950 // response to stress // inferred from electronic annotation /// 0006950 // response to stress // inferred from expression pattern	0005737 // cytoplasm // inferred from electronic annotation /// 0005737 // cytoplasm // inferred from physical interaction	0001671 // ATPase activator activity // inferred from direct assay /// 0001671 // ATPase activator activity // inferred from electronic annotation /// 0005515 // protein binding // inferred from direct assay /// 0005515 // protein binding // inferred from physical interaction /// 0030189 // chaperone activator activity // inferred from direct assay /// 0030189 // chaperone activator activity // i…
YPS3	0.685758	0.00119282	0006508 // proteolysis // inferred from electronic annotation /// 0019538 // protein metabolic process // inferred from direct assay /// 0031505 // fungal-type cell wall organization // inferred from expression pattern	0005886 // plasma membrane // inferred from direct assay /// 0005886 // plasma membrane // inferred from electronic annotation /// 0016020 // membrane // inferred from electronic annotation /// 0031225 // anchored to membrane // inferred from electronic annotation /// 0046658 // anchored to plasma membrane // inferred from direct assay	0004190 // aspartic-type endopeptidase activity // inferred from direct assay /// 0004190 // aspartic-type endopeptidase activity // inferred from electronic annotation /// 0005199 // structural constituent of cell wall // inferred from physical interaction /// 0008233 // peptidase activity // inferred from electronic annotation /// 0016787 // hydrolase activity // inferred from electronic annota…
CYB5	0.684558	0.0105111	0006810 // transport // inferred from electronic annotation /// 0016126 // sterol biosynthetic process // inferred from direct assay /// 0022900 // electron transport chain // inferred from electronic annotation	0005783 // endoplasmic reticulum // inferred from electronic annotation /// 0005789 // endoplasmic reticulum membrane // inferred from direct assay /// 0005789 // endoplasmic reticulum membrane // inferred from electronic annotation /// 0005792 // microsome // inferred from direct assay /// 0005792 // microsome // inferred from electronic annotation /// 0016020 // membrane // inferred from electr…	0005506 // iron ion binding // inferred from electronic annotation /// 0009055 // electron carrier activity // inferred from direct assay /// 0020037 // heme binding // inferred from electronic annotation /// 0046872 // metal ion binding // inferred from electronic annotation /// 0046914 // transition metal ion binding // inferred from electronic annotation
THI2	0.684494	0.0371006	0006350 // transcription // inferred from electronic annotation /// 0006355 // regulation of transcription, DNA-dependent // inferred from electronic annotation /// 0009228 // thiamin biosynthetic process // inferred from electronic annotation /// 0009228 // thiamin biosynthetic process // inferred from mutant phenotype /// 0009228 // thiamin biosynthetic process // traceable author statement ///…	0005634 // nucleus // inferred by curator /// 0005634 // nucleus // inferred from direct assay /// 0005634 // nucleus // inferred from electronic annotation	0003677 // DNA binding // inferred from electronic annotation /// 0003700 // transcription factor activity // inferred from electronic annotation /// 0008270 // zinc ion binding // inferred from electronic annotation /// 0016563 // transcription activator activity // inferred from mutant phenotype /// 0046872 // metal ion binding // inferred from electronic annotation
SOK2	0.684369	0.153173	0006350 // transcription // inferred from electronic annotation /// 0006355 // regulation of transcription, DNA-dependent // inferred from electronic annotation /// 0007124 // pseudohyphal growth // inferred from mutant phenotype	0005634 // nucleus // inferred from direct assay /// 0005634 // nucleus // inferred from electronic annotation	0003677 // DNA binding // inferred from electronic annotation /// 0003700 // transcription factor activity // inferred from electronic annotation
KNS1	0.683024	0.00228302	0006468 // protein amino acid phosphorylation // inferred from direct assay /// 0006468 // protein amino acid phosphorylation // inferred from electronic annotation	0	0000166 // nucleotide binding // inferred from electronic annotation /// 0004672 // protein kinase activity // inferred from electronic annotation /// 0004674 // protein serine/threonine kinase activity // inferred from direct assay /// 0004674 // protein serine/threonine kinase activity // inferred from electronic annotation /// 0004713 // protein tyrosine kinase activity // inferred from direct…
FBA1	0.681338	0.00204504	0006096 // glycolysis // inferred from sequence or structural similarity /// 0006096 // glycolysis // inferred from electronic annotation /// 0008152 // metabolic process // inferred from electronic annotation	0005634 // nucleus // inferred from direct assay /// 0005737 // cytoplasm // inferred from sequence or structural similarity /// 0005829 // cytosol // inferred from direct assay	0003824 // catalytic activity // inferred from electronic annotation /// 0004332 // fructose-bisphosphate aldolase activity // inferred from sequence or structural similarity /// 0004332 // fructose-bisphosphate aldolase activity // inferred from electronic annotation /// 0008270 // zinc ion binding // inferred from electronic annotation /// 0016829 // lyase activity // inferred from electronic a…
YLR342W_A	0.680584	0.00169389	#N/A	#N/A	#N/A
SPP382	0.678451	0.00341695	0000349 // generation of catalytic spliceosome for first transesterification step // inferred from mutant phenotype /// 0000390 // spliceosome disassembly // inferred from direct assay /// 0000390 // spliceosome disassembly // inferred from genetic interaction /// 0000398 // nuclear mRNA splicing, via spliceosome // inferred from physical interaction /// 0006397 // mRNA processing // inferred fro…	0005622 // intracellular // inferred from electronic annotation /// 0005634 // nucleus // inferred from direct assay /// 0005634 // nucleus // inferred from electronic annotation /// 0005681 // spliceosome // inferred from direct assay /// 0005681 // spliceosome // inferred from electronic annotation /// 0005737 // cytoplasm // inferred from direct assay /// 0005737 // cytoplasm // inferred from …	0003676 // nucleic acid binding // inferred from electronic annotation /// 0004004 // ATP-dependent RNA helicase activity // inferred from direct assay /// 0005515 // protein binding // inferred from physical interaction
YJR061W	0.677989	0.00550579	#N/A	#N/A	#N/A
CAM1	0.677489	0.00131973	0006412 // translation // inferred from electronic annotation /// 0006414 // translational elongation // inferred from electronic annotation /// 0042254 // ribosome biogenesis // inferred from genetic interaction /// 0045944 // positive regulation of transcription from RNA polymerase II promoter // inferred from mutant phenotype	0005634 // nucleus // inferred from direct assay /// 0005634 // nucleus // inferred from electronic annotation /// 0005737 // cytoplasm // inferred from electronic annotation /// 0005853 // eukaryotic translation elongation factor 1 complex // inferred from electronic annotation	0003713 // transcription coactivator activity // inferred from mutant phenotype /// 0003746 // translation elongation factor activity // inferred from electronic annotation /// 0005509 // calcium ion binding // inferred from direct assay /// 0005543 // phospholipid binding // inferred from direct assay
YER175W_A	0.677114	0.116959	#N/A	#N/A	#N/A
MPT5	0.675958	0.00010835	0000288 // nuclear-transcribed mRNA catabolic process, deadenylation-dependent decay // inferred from genetic interaction /// 0000321 // re-entry into mitotic cell cycle after pheromone arrest // inferred from mutant phenotype /// 0001302 // replicative cell aging // inferred from mutant phenotype /// 0001308 // loss of chromatin silencing during replicative cell aging // inferred from expression…	0005737 // cytoplasm // inferred from direct assay /// 0005737 // cytoplasm // inferred from electronic annotation	0003723 // RNA binding // inferred from electronic annotation /// 0003729 // mRNA binding // inferred from direct assay /// 0005488 // binding // inferred from electronic annotation
GID8	0.674482	0.00253198	0006511 // ubiquitin-dependent protein catabolic process // inferred from electronic annotation /// 0007049 // cell cycle // inferred from electronic annotation /// 0007089 // traversing start control point of mitotic cell cycle // inferred from mutant phenotype /// 0043161 // proteasomal ubiquitin-dependent protein catabolic process // inferred from mutant phenotype /// 0045721 // negative regul…	0005634 // nucleus // inferred from direct assay /// 0005634 // nucleus // inferred from electronic annotation /// 0005737 // cytoplasm // inferred from direct assay /// 0005737 // cytoplasm // inferred from electronic annotation /// 0034657 // GID complex // inferred from direct assay	0005515 // protein binding // inferred from physical interaction
YKR023W	0.673338	0.0254331	#N/A	#N/A	#N/A
REH1	0.673305	0.000667459	0007117 // budding cell bud growth // inferred from genetic interaction	0005622 // intracellular // inferred from electronic annotation /// 0005737 // cytoplasm // inferred from direct assay /// 0005737 // cytoplasm // inferred from electronic annotation	0008270 // zinc ion binding // inferred from electronic annotation /// 0046872 // metal ion binding // inferred from electronic annotation
YOR376W_A	0.672829	0.0591019	#N/A	#N/A	#N/A
RIB5	0.672173	0.000505561	0009231 // riboflavin biosynthetic process // inferred from electronic annotation /// 0009231 // riboflavin biosynthetic process // inferred from mutant phenotype	0005625 // soluble fraction // inferred from direct assay	0004746 // riboflavin synthase activity // inferred from direct assay /// 0004746 // riboflavin synthase activity // inferred from electronic annotation /// 0016740 // transferase activity // inferred from electronic annotation
PLM2	0.670889	0.00472667	0006350 // transcription // inferred from electronic annotation /// 0006355 // regulation of transcription, DNA-dependent // inferred from electronic annotation /// 0034984 // cellular response to DNA damage stimulus // inferred from genetic interaction	0000790 // nuclear chromatin // inferred from direct assay /// 0005634 // nucleus // inferred from electronic annotation	0003677 // DNA binding // inferred from electronic annotation /// 0003682 // chromatin binding // inferred from direct assay
YOP1	0.667721	0.00277907	0016192 // vesicle-mediated transport // inferred from mutant phenotype	0000139 // Golgi membrane // inferred from electronic annotation /// 0005783 // endoplasmic reticulum // inferred from electronic annotation /// 0005789 // endoplasmic reticulum membrane // inferred from electronic annotation /// 0005794 // Golgi apparatus // inferred from electronic annotation /// 0016020 // membrane // inferred from electronic annotation /// 0016021 // integral to membrane // i…	0005515 // protein binding // inferred from direct assay /// 0005515 // protein binding // inferred from physical interaction
MID2	0.66635	0.000126966	0000910 // cytokinesis // inferred from mutant phenotype /// 0000920 // cell separation during cytokinesis // inferred from mutant phenotype /// 0007049 // cell cycle // inferred from electronic annotation /// 0007067 // mitosis // inferred from electronic annotation /// 0031106 // septin ring organization // inferred from mutant phenotype /// 0031107 // septin ring disassembly // inferred from m…	0000935 // barrier septum // inferred from direct assay /// 0005737 // cytoplasm // inferred from direct assay /// 0005737 // cytoplasm // inferred from electronic annotation /// 0005829 // cytosol // inferred from direct assay /// 0005856 // cytoskeleton // inferred from electronic annotation /// 0005940 // septin ring // inferred from direct assay /// 0031097 // medial ring // inferred from dir…	0005525 // GTP binding // inferred from sequence or structural similarity
ATP3	0.664613	0.000625401	0006754 // ATP biosynthetic process // inferred from electronic annotation /// 0006810 // transport // inferred from electronic annotation /// 0006811 // ion transport // inferred from electronic annotation /// 0015986 // ATP synthesis coupled proton transport // inferred from electronic annotation /// 0015986 // ATP synthesis coupled proton transport // inferred from mutant phenotype /// 0015992…	0005739 // mitochondrion // inferred from direct assay /// 0005739 // mitochondrion // inferred from electronic annotation /// 0005743 // mitochondrial inner membrane // inferred from electronic annotation /// 0005756 // mitochondrial proton-transporting ATP synthase, central stalk // inferred from direct assay /// 0005756 // mitochondrial proton-transporting ATP synthase, central stalk // inferr…	0005515 // protein binding // inferred from physical interaction /// 0015078 // hydrogen ion transmembrane transporter activity // inferred from electronic annotation /// 0016887 // ATPase activity // inferred from direct assay /// 0046872 // metal ion binding // inferred from electronic annotation /// 0046933 // hydrogen ion transporting ATP synthase activity, rotational mechanism // inferred fr…
CMK2	0.662212	0.000221974	0006468 // protein amino acid phosphorylation // inferred from direct assay /// 0006468 // protein amino acid phosphorylation // inferred from electronic annotation /// 0007165 // signal transduction // non-traceable author statement	0005737 // cytoplasm // inferred from direct assay	0000166 // nucleotide binding // inferred from electronic annotation /// 0004672 // protein kinase activity // inferred from electronic annotation /// 0004674 // protein serine/threonine kinase activity // inferred from electronic annotation /// 0004683 // calmodulin-dependent protein kinase activity // inferred from direct assay /// 0004683 // calmodulin-dependent protein kinase activity // infe…
COX5B	0.661914	0.00137246	0006123 // mitochondrial electron transport, cytochrome c to oxygen // inferred from direct assay /// 0055114 // oxidation reduction // inferred from electronic annotation	0005739 // mitochondrion // inferred from direct assay /// 0005739 // mitochondrion // inferred from electronic annotation /// 0005743 // mitochondrial inner membrane // inferred from electronic annotation /// 0005751 // mitochondrial respiratory chain complex IV // inferred from direct assay /// 0016020 // membrane // inferred from electronic annotation	0004129 // cytochrome-c oxidase activity // inferred from electronic annotation /// 0004129 // cytochrome-c oxidase activity // inferred from physical interaction /// 0016491 // oxidoreductase activity // inferred from electronic annotation
CIT1	0.659035	0.000114115	0006099 // tricarboxylic acid cycle // inferred from sequence or structural similarity /// 0006099 // tricarboxylic acid cycle // inferred from electronic annotation /// 0006101 // citrate metabolic process // inferred from sequence or structural similarity /// 0016052 // carbohydrate catabolic process // inferred from sequence or structural similarity /// 0044262 // cellular carbohydrate metabol…	0005739 // mitochondrion // inferred from direct assay /// 0005739 // mitochondrion // inferred from electronic annotation /// 0005759 // mitochondrial matrix // inferred from sequence or structural similarity /// 0005759 // mitochondrial matrix // inferred from electronic annotation	0004108 // citrate (Si)-synthase activity // inferred from sequence or structural similarity /// 0004108 // citrate (Si)-synthase activity // inferred from electronic annotation /// 0016740 // transferase activity // inferred from electronic annotation /// 0046912 // transferase activity, transferring acyl groups, acyl groups converted into alkyl on transfer // inferred from electronic annotation
SPG3	0.658883	0.0250966	0	0016020 // membrane // inferred from electronic annotation /// 0016021 // integral to membrane // inferred from electronic annotation	0005515 // protein binding // inferred from physical interaction
RHB1	0.657938	0.00827048	0007165 // signal transduction // inferred from genetic interaction /// 0007264 // small GTPase mediated signal transduction // inferred by curator /// 0007264 // small GTPase mediated signal transduction // inferred from electronic annotation /// 0030996 // cell cycle arrest in response to nitrogen starvation // inferred from mutant phenotype /// 0043091 // L-arginine import // inferred from gen…	0005622 // intracellular // inferred from electronic annotation /// 0005634 // nucleus // inferred from direct assay /// 0005829 // cytosol // inferred from direct assay /// 0005886 // plasma membrane // inferred from electronic annotation /// 0016020 // membrane // inferred from electronic annotation	0000166 // nucleotide binding // inferred from electronic annotation /// 0003924 // GTPase activity // inferred from direct assay /// 0005515 // protein binding // inferred from physical interaction /// 0005525 // GTP binding // inferred from direct assay /// 0005525 // GTP binding // inferred from electronic annotation /// 0019003 // GDP binding // inferred from direct assay
QRI5	0.656738	0.00943664	0006397 // mRNA processing // inferred from electronic annotation /// 0006397 // mRNA processing // inferred from mutant phenotype	0005739 // mitochondrion // inferred from direct assay /// 0005739 // mitochondrion // inferred from electronic annotation /// 0005743 // mitochondrial inner membrane // inferred from electronic annotation /// 0016020 // membrane // inferred from electronic annotation /// 0031305 // integral to mitochondrial inner membrane // inferred from direct assay	0
STI1	0.656423	0.00107854	0006457 // protein folding // inferred from genetic interaction /// 0006950 // response to stress // inferred from electronic annotation	0005737 // cytoplasm // inferred from electronic annotation /// 0005737 // cytoplasm // inferred from physical interaction	0005488 // binding // inferred from electronic annotation /// 0005515 // protein binding // inferred from physical interaction /// 0030189 // chaperone activator activity // inferred from direct assay /// 0030190 // chaperone inhibitor activity // inferred from direct assay /// 0030544 // Hsp70 protein binding // inferred from direct assay /// 0051879 // Hsp90 protein binding // inferred from dir…
ATP20	0.655993	0.0503295	0006461 // protein complex assembly // inferred from mutant phenotype /// 0006754 // ATP biosynthetic process // inferred from electronic annotation /// 0006810 // transport // inferred from electronic annotation /// 0006811 // ion transport // inferred from electronic annotation /// 0015986 // ATP synthesis coupled proton transport // inferred from electronic annotation /// 0015986 // ATP synthe…	0000276 // mitochondrial proton-transporting ATP synthase complex, coupling factor F(o) // inferred from electronic annotation /// 0000276 // mitochondrial proton-transporting ATP synthase complex, coupling factor F(o) // inferred from mutant phenotype /// 0005739 // mitochondrion // inferred from direct assay /// 0005739 // mitochondrion // inferred from electronic annotation /// 0016020 // memb…	0005198 // structural molecule activity // inferred from mutant phenotype /// 0015078 // hydrogen ion transmembrane transporter activity // inferred from electronic annotation /// 0046872 // metal ion binding // inferred from electronic annotation
GSY1	0.654285	0.0431313	0005978 // glycogen biosynthetic process // inferred from electronic annotation /// 0005978 // glycogen biosynthetic process // inferred from genetic interaction	0005737 // cytoplasm // inferred from direct assay /// 0005739 // mitochondrion // inferred from direct assay	0003824 // catalytic activity // inferred from electronic annotation /// 0004373 // glycogen (starch) synthase activity // inferred from direct assay /// 0004373 // glycogen (starch) synthase activity // inferred from electronic annotation /// 0005515 // protein binding // inferred from physical interaction /// 0016740 // transferase activity // inferred from electronic annotation /// 0016757 // …
NAM7	0.653667	0.000643157	0000184 // nuclear-transcribed mRNA catabolic process, nonsense-mediated decay // inferred from electronic annotation /// 0000184 // nuclear-transcribed mRNA catabolic process, nonsense-mediated decay // traceable author statement /// 0006402 // mRNA catabolic process // inferred from mutant phenotype /// 0006449 // regulation of translational termination // traceable author statement /// 0006452…	0005634 // nucleus // inferred from electronic annotation /// 0005737 // cytoplasm // inferred from direct assay /// 0005737 // cytoplasm // inferred from electronic annotation /// 0005739 // mitochondrion // inferred from direct assay /// 0005844 // polysome // traceable author statement	0000166 // nucleotide binding // inferred from electronic annotation /// 0003676 // nucleic acid binding // traceable author statement /// 0004004 // ATP-dependent RNA helicase activity // traceable author statement /// 0004386 // helicase activity // inferred from electronic annotation /// 0005524 // ATP binding // inferred from electronic annotation /// 0008186 // RNA-dependent ATPase activity …
YLR412C_A	0.652875	0.189741	#N/A	#N/A	#N/A
YBR071W	0.652028	0.00728474	#N/A	#N/A	#N/A
MSB2	0.651605	0.00886862	0001402 // signal transduction during filamentous growth // inferred from expression pattern /// 0006970 // response to osmotic stress // inferred from mutant phenotype /// 0006972 // hyperosmotic response // inferred from genetic interaction /// 0007232 // osmosensory signaling pathway via Sho1 osmosensor // inferred from genetic interaction /// 0030010 // establishment of cell polarity // infer…	0005887 // integral to plasma membrane // inferred from mutant phenotype /// 0030427 // site of polarized growth // inferred from direct assay	0005034 // osmosensor activity // inferred from mutant phenotype
YPR158C_C	0.650983	0.0022142	#N/A	#N/A	#N/A
YMR001C_A	0.649553	0.206953	#N/A	#N/A	#N/A
GIP1	0.649397	0.00880135	0030476 // ascospore wall assembly // inferred from mutant phenotype /// 0043666 // regulation of phosphoprotein phosphatase activity // inferred from mutant phenotype	0000164 // protein phosphatase type 1 complex // inferred from physical interaction /// 0005628 // prospore membrane // inferred from direct assay	0005515 // protein binding // inferred from physical interaction /// 0008157 // protein phosphatase 1 binding // inferred from mutant phenotype /// 0008599 // protein phosphatase type 1 regulator activity // inferred from direct assay
COX9	0.64921	0.000738686	0009060 // aerobic respiration // inferred from sequence or structural similarity /// 0022904 // respiratory electron transport chain // inferred from electronic annotation /// 0055085 // transmembrane transport // inferred from electronic annotation /// 0055114 // oxidation reduction // inferred from electronic annotation	0005739 // mitochondrion // inferred from direct assay /// 0005739 // mitochondrion // inferred from electronic annotation /// 0005743 // mitochondrial inner membrane // inferred from electronic annotation /// 0005746 // mitochondrial respiratory chain // inferred from electronic annotation /// 0005751 // mitochondrial respiratory chain complex IV // inferred from sequence or structural similarit…	0004129 // cytochrome-c oxidase activity // inferred from sequence or structural similarity /// 0004129 // cytochrome-c oxidase activity // inferred from electronic annotation /// 0009055 // electron carrier activity // inferred from electronic annotation /// 0016491 // oxidoreductase activity // inferred from electronic annotation
YMR1	0.648853	0.0044997	0016311 // dephosphorylation // inferred from electronic annotation /// 0046856 // phosphoinositide dephosphorylation // inferred from genetic interaction	0005737 // cytoplasm // inferred from direct assay /// 0005737 // cytoplasm // inferred from electronic annotation	0004438 // phosphatidylinositol-3-phosphatase activity // inferred from mutant phenotype /// 0004721 // phosphoprotein phosphatase activity // inferred from electronic annotation /// 0004725 // protein tyrosine phosphatase activity // inferred from electronic annotation /// 0005515 // protein binding // inferred from physical interaction /// 0016787 // hydrolase activity // inferred from electron…
PMP1	0.647849	0.000697415	0006812 // cation transport // inferred from electronic annotation /// 0006812 // cation transport // inferred from genetic interaction	0005886 // plasma membrane // inferred from direct assay /// 0005886 // plasma membrane // inferred from electronic annotation /// 0016020 // membrane // inferred from direct assay /// 0016020 // membrane // inferred from electronic annotation /// 0016021 // integral to membrane // inferred from electronic annotation	0030234 // enzyme regulator activity // inferred from mutant phenotype
MND1	0.647385	0.157536	0006310 // DNA recombination // inferred from electronic annotation /// 0007126 // meiosis // inferred from electronic annotation /// 0007131 // reciprocal meiotic recombination // inferred from mutant phenotype	0000794 // condensed nuclear chromosome // inferred from direct assay /// 0005634 // nucleus // inferred from electronic annotation	0003677 // DNA binding // inferred from electronic annotation /// 0003690 // double-stranded DNA binding // inferred from direct assay /// 0005515 // protein binding // inferred from physical interaction
ATP14	0.645685	0.0043787	0006754 // ATP biosynthetic process // inferred from electronic annotation /// 0006810 // transport // inferred from electronic annotation /// 0006811 // ion transport // inferred from electronic annotation /// 0015986 // ATP synthesis coupled proton transport // inferred from mutant phenotype /// 0015992 // proton transport // inferred from electronic annotation	0000276 // mitochondrial proton-transporting ATP synthase complex, coupling factor F(o) // inferred from mutant phenotype /// 0005739 // mitochondrion // inferred from direct assay /// 0005739 // mitochondrion // inferred from electronic annotation /// 0005743 // mitochondrial inner membrane // inferred from electronic annotation /// 0016020 // membrane // inferred from electronic annotation /// …	0005515 // protein binding // inferred from physical interaction /// 0015078 // hydrogen ion transmembrane transporter activity // inferred from electronic annotation /// 0016887 // ATPase activity // inferred from direct assay /// 0046872 // metal ion binding // inferred from electronic annotation /// 0046933 // hydrogen ion transporting ATP synthase activity, rotational mechanism // inferred fr…
MNN4	0.64546	0.000456103	0006487 // protein amino acid N-linked glycosylation // inferred from mutant phenotype /// 0006493 // protein amino acid O-linked glycosylation // inferred from mutant phenotype /// 0006950 // response to stress // inferred from direct assay	0016020 // membrane // inferred from electronic annotation /// 0016021 // integral to membrane // inferred from electronic annotation	0
CIN5	0.645058	0.0770196	0006350 // transcription // inferred from electronic annotation /// 0006355 // regulation of transcription, DNA-dependent // inferred from electronic annotation /// 0009651 // response to salt stress // inferred from mutant phenotype /// 0042493 // response to drug // inferred from genetic interaction	0005634 // nucleus // inferred from direct assay /// 0005634 // nucleus // inferred from electronic annotation /// 0005737 // cytoplasm // inferred from electronic annotation	0003677 // DNA binding // inferred from direct assay /// 0003677 // DNA binding // inferred from electronic annotation /// 0003700 // transcription factor activity // inferred from electronic annotation /// 0005515 // protein binding // inferred from physical interaction /// 0043565 // sequence-specific DNA binding // inferred from electronic annotation /// 0046983 // protein dimerization activit…
MSN2	0.644393	0.00339843	0001302 // replicative cell aging // inferred from mutant phenotype /// 0001324 // age-dependent response to oxidative stress during chronological cell aging // inferred from mutant phenotype /// 0006350 // transcription // inferred from electronic annotation /// 0006355 // regulation of transcription, DNA-dependent // inferred from electronic annotation /// 0006950 // response to stress // infer…	0005622 // intracellular // inferred from electronic annotation /// 0005634 // nucleus // inferred from direct assay /// 0005634 // nucleus // inferred from electronic annotation /// 0005737 // cytoplasm // inferred from electronic annotation /// 0005829 // cytosol // inferred from direct assay	0003676 // nucleic acid binding // inferred from electronic annotation /// 0003677 // DNA binding // inferred from electronic annotation /// 0003700 // transcription factor activity // inferred from direct assay /// 0005515 // protein binding // inferred from physical interaction /// 0008270 // zinc ion binding // inferred from electronic annotation /// 0046872 // metal ion binding // inferred fr…
SCEI	0.644303	0.0120845	#N/A	#N/A	#N/A
UIP4	0.64316	0.0196285	0	0005634 // nucleus // inferred from electronic annotation /// 0005635 // nuclear envelope // inferred from direct assay /// 0005635 // nuclear envelope // inferred from electronic annotation /// 0005739 // mitochondrion // inferred from electronic annotation /// 0005741 // mitochondrial outer membrane // inferred from direct assay /// 0005741 // mitochondrial outer membrane // inferred from elect…	0
YFR045W	0.642799	0.0258334	#N/A	#N/A	#N/A
YDR316W_A	0.640097	0.00149361	#N/A	#N/A	#N/A
DIB1	0.639914	0.0486226	0000398 // nuclear mRNA splicing, via spliceosome // inferred from mutant phenotype /// 0000398 // nuclear mRNA splicing, via spliceosome // inferred from physical interaction /// 0006397 // mRNA processing // inferred from electronic annotation /// 0007049 // cell cycle // inferred from electronic annotation /// 0007067 // mitosis // inferred from electronic annotation /// 0008380 // RNA splicin…	0005634 // nucleus // inferred from electronic annotation /// 0005681 // spliceosome // inferred from electronic annotation /// 0005682 // snRNP U5 // inferred from direct assay /// 0046540 // U4/U6 x U5 tri-snRNP complex // inferred from direct assay	0031202 // RNA splicing factor activity, transesterification mechanism // inferred from direct assay /// 0031202 // RNA splicing factor activity, transesterification mechanism // inferred from physical interaction
MIM2	0.639656	0.0118642	#N/A	#N/A	#N/A
HXT15	0.639524	0.0297708	#N/A	#N/A	#N/A
CEP3	0.638079	0.0033829	0000921 // septin ring assembly // inferred from mutant phenotype /// 0006355 // regulation of transcription, DNA-dependent // inferred from electronic annotation /// 0007094 // mitotic cell cycle spindle assembly checkpoint // inferred from mutant phenotype	0000775 // chromosome, centromeric region // inferred from electronic annotation /// 0000778 // condensed nuclear chromosome kinetochore // inferred from direct assay /// 0005634 // nucleus // inferred from electronic annotation /// 0005694 // chromosome // inferred from electronic annotation /// 0031518 // CBF3 complex // inferred from direct assay	0003677 // DNA binding // inferred from electronic annotation /// 0003700 // transcription factor activity // inferred from electronic annotation /// 0005515 // protein binding // inferred from physical interaction /// 0008270 // zinc ion binding // inferred from electronic annotation /// 0008301 // DNA bending activity // inferred from direct assay /// 0019237 // centromeric DNA binding // infer…
INP51	0.637877	0.000603958	0046856 // phosphoinositide dephosphorylation // inferred from direct assay /// 0046856 // phosphoinositide dephosphorylation // inferred from mutant phenotype	0005624 // membrane fraction // inferred from direct assay /// 0005737 // cytoplasm // inferred from direct assay	0004437 // inositol or phosphatidylinositol phosphatase activity // inferred from electronic annotation /// 0004439 // phosphatidylinositol-4,5-bisphosphate 5-phosphatase activity // inferred from direct assay /// 0004439 // phosphatidylinositol-4,5-bisphosphate 5-phosphatase activity // inferred from mutant phenotype /// 0005515 // protein binding // inferred from physical interaction /// 001678…
YOL013W_B	0.636994	0.227614	#N/A	#N/A	#N/A
CPA2	0.636874	0.000549512	0006526 // arginine biosynthetic process // inferred from electronic annotation /// 0006526 // arginine biosynthetic process // traceable author statement /// 0006807 // nitrogen compound metabolic process // inferred from electronic annotation /// 0008152 // metabolic process // inferred from electronic annotation /// 0008652 // amino acid biosynthetic process // inferred from electronic annotat…	0005737 // cytoplasm // inferred from electronic annotation	0000166 // nucleotide binding // inferred from electronic annotation /// 0003824 // catalytic activity // inferred from electronic annotation /// 0004086 // carbamoyl-phosphate synthase activity // inferred from electronic annotation /// 0004088 // carbamoyl-phosphate synthase (glutamine-hydrolyzing) activity // inferred from electronic annotation /// 0004088 // carbamoyl-phosphate synthase (glut…
SSC1	0.63638	6.71e-05	0006457 // protein folding // inferred from direct assay /// 0006457 // protein folding // inferred from electronic annotation /// 0006950 // response to stress // inferred from electronic annotation /// 0030150 // protein import into mitochondrial matrix // inferred from direct assay /// 0030150 // protein import into mitochondrial matrix // inferred from mutant phenotype /// 0032079 // positive…	0001405 // presequence translocase-associated import motor // inferred from physical interaction /// 0005634 // nucleus // inferred from electronic annotation /// 0005739 // mitochondrion // inferred from direct assay /// 0005739 // mitochondrion // inferred from electronic annotation /// 0005743 // mitochondrial inner membrane // inferred from direct assay /// 0005759 // mitochondrial matrix // …	0000166 // nucleotide binding // inferred from electronic annotation /// 0005515 // protein binding // inferred from physical interaction /// 0005524 // ATP binding // inferred from electronic annotation /// 0016887 // ATPase activity // inferred from direct assay /// 0030234 // enzyme regulator activity // inferred from direct assay /// 0051082 // unfolded protein binding // inferred from electr…
PUF3	0.635959	0.000598485	0000288 // nuclear-transcribed mRNA catabolic process, deadenylation-dependent decay // inferred from sequence or structural similarity /// 0033554 // cellular response to stress // inferred from expression pattern	0005829 // cytosol // inferred from direct assay	0003723 // RNA binding // inferred from electronic annotation /// 0003729 // mRNA binding // inferred from sequence or structural similarity /// 0005488 // binding // inferred from electronic annotation
ERG1	0.63486	0.000320528	0008152 // metabolic process // inferred from electronic annotation /// 0055114 // oxidation reduction // inferred from electronic annotation	0005783 // endoplasmic reticulum // inferred from electronic annotation /// 0005789 // endoplasmic reticulum membrane // inferred from electronic annotation /// 0005792 // microsome // inferred from electronic annotation /// 0005811 // lipid particle // inferred from direct assay /// 0016020 // membrane // inferred from electronic annotation /// 0016021 // integral to membrane // inferred from el…	0004506 // squalene monooxygenase activity // inferred from electronic annotation /// 0008144 // drug binding // inferred from mutant phenotype /// 0016491 // oxidoreductase activity // inferred from electronic annotation /// 0050660 // FAD binding // inferred from electronic annotation
VAR1	0.634668	0.105951	#N/A	#N/A	#N/A
BXI1	0.634348	0.0116915	#N/A	#N/A	#N/A
GSP2	0.633717	0.00121943	0006810 // transport // inferred from electronic annotation /// 0006886 // intracellular protein transport // inferred from electronic annotation /// 0006913 // nucleocytoplasmic transport // inferred from electronic annotation /// 0006997 // nucleus organization // inferred from genetic interaction /// 0007165 // signal transduction // inferred from electronic annotation /// 0015031 // protein t…	0005634 // nucleus // inferred from electronic annotation /// 0005634 // nucleus // inferred from genetic interaction	0000166 // nucleotide binding // inferred from electronic annotation /// 0003924 // GTPase activity // inferred from electronic annotation /// 0003924 // GTPase activity // inferred from genetic interaction /// 0005515 // protein binding // inferred from electronic annotation /// 0005515 // protein binding // inferred from physical interaction /// 0005525 // GTP binding // inferred from electroni…
NPR3	0.633483	0.00156295	#N/A	#N/A	#N/A
CLG1	0.63181	4.28e-05	0006417 // regulation of translation // inferred from reviewed computational analysis /// 0007049 // cell cycle // traceable author statement	0000307 // cyclin-dependent protein kinase holoenzyme complex // traceable author statement	0005515 // protein binding // inferred from physical interaction /// 0016538 // cyclin-dependent protein kinase regulator activity // traceable author statement
CSR2	0.631558	0.0056495	0006350 // transcription // inferred from electronic annotation /// 0006355 // regulation of transcription, DNA-dependent // inferred from electronic annotation /// 0006357 // regulation of transcription from RNA polymerase II promoter // inferred from genetic interaction /// 0007047 // cell wall organization // inferred from genetic interaction	0005634 // nucleus // inferred from direct assay /// 0005634 // nucleus // inferred from electronic annotation /// 0005737 // cytoplasm // inferred from electronic annotation	0005515 // protein binding // inferred from physical interaction /// 0031625 // ubiquitin protein ligase binding // inferred from physical interaction
SER3	0.630995	0.000378118	0006564 // L-serine biosynthetic process // inferred from electronic annotation /// 0008152 // metabolic process // inferred from electronic annotation /// 0008652 // amino acid biosynthetic process // inferred from electronic annotation /// 0009070 // serine family amino acid biosynthetic process // inferred from mutant phenotype /// 0055114 // oxidation reduction // inferred from electronic ann…	0005737 // cytoplasm // inferred from direct assay	0003824 // catalytic activity // inferred from electronic annotation /// 0004617 // phosphoglycerate dehydrogenase activity // inferred from electronic annotation /// 0004617 // phosphoglycerate dehydrogenase activity // inferred from mutant phenotype /// 0005488 // binding // inferred from electronic annotation /// 0005515 // protein binding // inferred from physical interaction /// 0016491 // o…
AHP1	0.630344	0.00885789	0006979 // response to oxidative stress // inferred from genetic interaction /// 0010038 // response to metal ion // inferred from mutant phenotype /// 0045454 // cell redox homeostasis // inferred from direct assay /// 0045454 // cell redox homeostasis // inferred from electronic annotation /// 0055114 // oxidation reduction // inferred from electronic annotation	0005737 // cytoplasm // inferred from direct assay /// 0005737 // cytoplasm // inferred from electronic annotation	0004601 // peroxidase activity // inferred from electronic annotation /// 0005515 // protein binding // inferred from physical interaction /// 0008379 // thioredoxin peroxidase activity // inferred from direct assay /// 0016209 // antioxidant activity // inferred from electronic annotation /// 0016491 // oxidoreductase activity // inferred from electronic annotation /// 0051920 // peroxiredoxin a…
YPL014W	0.628797	0.00758052	#N/A	#N/A	#N/A
YMR085W	0.627463	0.0722286	#N/A	#N/A	#N/A
MMR1	0.627341	0.000494847	0000001 // mitochondrion inheritance // inferred from genetic interaction /// 0000001 // mitochondrion inheritance // inferred from mutant phenotype /// 0007049 // cell cycle // inferred from electronic annotation /// 0051301 // cell division // inferred from electronic annotation	0000131 // incipient cellular bud site // inferred from direct assay /// 0005739 // mitochondrion // inferred from direct assay /// 0005739 // mitochondrion // inferred from electronic annotation /// 0005741 // mitochondrial outer membrane // inferred from direct assay /// 0005741 // mitochondrial outer membrane // inferred from electronic annotation /// 0005933 // cellular bud // inferred from d…	0005515 // protein binding // inferred from physical interaction
MSN4	0.627308	0.00521174	0001302 // replicative cell aging // inferred from mutant phenotype /// 0001324 // age-dependent response to oxidative stress during chronological cell aging // inferred from mutant phenotype /// 0006350 // transcription // inferred from electronic annotation /// 0006355 // regulation of transcription, DNA-dependent // inferred from electronic annotation /// 0006950 // response to stress // infer…	0005622 // intracellular // inferred from electronic annotation /// 0005634 // nucleus // inferred from direct assay /// 0005634 // nucleus // inferred from electronic annotation /// 0005737 // cytoplasm // inferred from direct assay /// 0005737 // cytoplasm // inferred from electronic annotation	0003676 // nucleic acid binding // inferred from electronic annotation /// 0003677 // DNA binding // inferred from electronic annotation /// 0003700 // transcription factor activity // inferred from direct assay /// 0008270 // zinc ion binding // inferred from electronic annotation /// 0046872 // metal ion binding // inferred from electronic annotation
ACT1	0.626223	0.000890553	0000001 // mitochondrion inheritance // traceable author statement /// 0000011 // vacuole inheritance // inferred from genetic interaction /// 0000132 // establishment of mitotic spindle orientation // traceable author statement /// 0000910 // cytokinesis // inferred from direct assay /// 0000916 // contractile ring contraction involved in cytokinesis // inferred from direct assay /// 0001300 // …	0000123 // histone acetyltransferase complex // inferred from direct assay /// 0000142 // cellular bud neck contractile ring // traceable author statement /// 0000812 // Swr1 complex // inferred from direct assay /// 0005737 // cytoplasm // inferred from electronic annotation /// 0005856 // cytoskeleton // inferred from electronic annotation /// 0030479 // actin cortical patch // traceable author…	0000166 // nucleotide binding // inferred from electronic annotation /// 0005515 // protein binding // inferred from electronic annotation /// 0005515 // protein binding // inferred from physical interaction /// 0005524 // ATP binding // inferred from electronic annotation
TDH2	0.625838	0.00438115	#N/A	#N/A	#N/A
YPL257W_A	0.625624	0.00186689	#N/A	#N/A	#N/A
QCR7	0.624444	0.00131659	0006122 // mitochondrial electron transport, ubiquinol to cytochrome c // inferred from sequence or structural similarity /// 0006122 // mitochondrial electron transport, ubiquinol to cytochrome c // inferred from electronic annotation /// 0006810 // transport // inferred from electronic annotation /// 0017062 // respiratory chain complex III assembly // inferred from sequence or structural simil…	0005739 // mitochondrion // inferred from direct assay /// 0005739 // mitochondrion // inferred from electronic annotation /// 0005743 // mitochondrial inner membrane // inferred from sequence or structural similarity /// 0005743 // mitochondrial inner membrane // inferred from electronic annotation /// 0005746 // mitochondrial respiratory chain // inferred from electronic annotation /// 0005750 …	0008121 // ubiquinol-cytochrome-c reductase activity // inferred from sequence or structural similarity /// 0008121 // ubiquinol-cytochrome-c reductase activity // inferred from electronic annotation
ATP25	0.623269	0.0193899	0033615 // mitochondrial proton-transporting ATP synthase complex assembly // inferred from mutant phenotype /// 0048255 // mRNA stabilization // inferred from mutant phenotype	0005739 // mitochondrion // inferred from direct assay /// 0005743 // mitochondrial inner membrane // inferred from direct assay	0
RGC1	0.622734	0.00393294	#N/A	#N/A	#N/A
LIN1	0.620723	0.018849	0	0000785 // chromatin // inferred from direct assay /// 0005634 // nucleus // inferred from direct assay /// 0005634 // nucleus // inferred from electronic annotation /// 0005682 // snRNP U5 // inferred from direct assay /// 0046540 // U4/U6 x U5 tri-snRNP complex // inferred from physical interaction	0005515 // protein binding // inferred from physical interaction
RHO4	0.620715	0.0644537	0000226 // microtubule cytoskeleton organization // inferred from mutant phenotype /// 0000902 // cell morphogenesis // inferred from mutant phenotype /// 0000917 // barrier septum formation // inferred from mutant phenotype /// 0007047 // cell wall organization // traceable author statement /// 0007049 // cell cycle // inferred from electronic annotation /// 0007264 // small GTPase mediated sign…	0000935 // barrier septum // inferred from direct assay /// 0005622 // intracellular // inferred from electronic annotation /// 0005938 // cell cortex // inferred from direct assay /// 0016020 // membrane // inferred from electronic annotation	0000166 // nucleotide binding // inferred from electronic annotation /// 0003924 // GTPase activity // traceable author statement /// 0005525 // GTP binding // inferred by curator /// 0005525 // GTP binding // inferred from electronic annotation
ALT1	0.620655	0.000280453	0009058 // biosynthetic process // inferred from electronic annotation	0005739 // mitochondrion // inferred from direct assay /// 0005739 // mitochondrion // inferred from electronic annotation /// 0005759 // mitochondrial matrix // inferred from electronic annotation	0003824 // catalytic activity // inferred from electronic annotation /// 0004021 // alanine transaminase activity // inferred from electronic annotation /// 0008483 // transaminase activity // inferred from electronic annotation /// 0016740 // transferase activity // inferred from electronic annotation /// 0016769 // transferase activity, transferring nitrogenous groups // inferred from electroni…
ISA1	0.618711	0.00226135	0006826 // iron ion transport // inferred from genetic interaction /// 0016226 // iron-sulfur cluster assembly // inferred from electronic annotation	0005739 // mitochondrion // inferred from electronic annotation /// 0005759 // mitochondrial matrix // inferred from direct assay /// 0005759 // mitochondrial matrix // inferred from electronic annotation	0005198 // structural molecule activity // inferred from electronic annotation /// 0051536 // iron-sulfur cluster binding // inferred from electronic annotation
CMC2	0.616154	0.0739394	#N/A	#N/A	#N/A
YJR028W	0.614548	0.00128433	#N/A	#N/A	#N/A
NTH1	0.614395	0.000401578	0005991 // trehalose metabolic process // inferred from electronic annotation /// 0005993 // trehalose catabolic process // inferred from electronic annotation /// 0005993 // trehalose catabolic process // traceable author statement /// 0006950 // response to stress // traceable author statement /// 0008152 // metabolic process // inferred from electronic annotation	0005737 // cytoplasm // inferred from direct assay /// 0005737 // cytoplasm // inferred from electronic annotation /// 0005829 // cytosol // traceable author statement	0003824 // catalytic activity // inferred from electronic annotation /// 0004555 // alpha,alpha-trehalase activity // inferred from electronic annotation /// 0004555 // alpha,alpha-trehalase activity // traceable author statement /// 0005509 // calcium ion binding // inferred from electronic annotation /// 0016787 // hydrolase activity // inferred from electronic annotation /// 0016798 // hydrola…
HXT16	0.613912	0.0371134	#N/A	#N/A	#N/A
YNL092W	0.6134	0.0541039	#N/A	#N/A	#N/A
PSD2	0.613122	0.00041961	0006656 // phosphatidylcholine biosynthetic process // inferred from direct assay /// 0008654 // phospholipid biosynthetic process // inferred from electronic annotation	0000139 // Golgi membrane // traceable author statement /// 0000329 // fungal-type vacuole membrane // traceable author statement /// 0005773 // vacuole // inferred from electronic annotation /// 0005794 // Golgi apparatus // inferred from electronic annotation	0004609 // phosphatidylserine decarboxylase activity // inferred from electronic annotation /// 0004609 // phosphatidylserine decarboxylase activity // traceable author statement /// 0016829 // lyase activity // inferred from electronic annotation /// 0016831 // carboxy-lyase activity // inferred from electronic annotation
YNL143C	0.612279	0.0695645	#N/A	#N/A	#N/A
YJR029W	0.611018	0.000826813	#N/A	#N/A	#N/A
QCR2	0.610871	0.00110023	0006122 // mitochondrial electron transport, ubiquinol to cytochrome c // inferred from direct assay /// 0006508 // proteolysis // inferred from electronic annotation /// 0006810 // transport // inferred from electronic annotation /// 0009060 // aerobic respiration // inferred from mutant phenotype /// 0022900 // electron transport chain // inferred from electronic annotation	0005739 // mitochondrion // inferred from direct assay /// 0005739 // mitochondrion // inferred from electronic annotation /// 0005743 // mitochondrial inner membrane // inferred from electronic annotation /// 0005746 // mitochondrial respiratory chain // inferred from electronic annotation /// 0005750 // mitochondrial respiratory chain complex III // inferred from direct assay /// 0016020 // mem…	0003824 // catalytic activity // inferred from electronic annotation /// 0004222 // metalloendopeptidase activity // inferred from electronic annotation /// 0005515 // protein binding // inferred from physical interaction /// 0008121 // ubiquinol-cytochrome-c reductase activity // inferred from mutant phenotype /// 0008270 // zinc ion binding // inferred from electronic annotation /// 0046872 // …
CAR1	0.610093	0.00549252	0000050 // urea cycle // inferred from electronic annotation /// 0006525 // arginine metabolic process // inferred from electronic annotation /// 0019547 // arginine catabolic process to ornithine // inferred from genetic interaction	0005634 // nucleus // inferred from direct assay /// 0005829 // cytosol // inferred from direct assay /// 0005829 // cytosol // inferred from genetic interaction	0004053 // arginase activity // inferred from genetic interaction /// 0004053 // arginase activity // inferred from electronic annotation /// 0016787 // hydrolase activity // inferred from electronic annotation /// 0016813 // hydrolase activity, acting on carbon-nitrogen (but not peptide) bonds, in linear amidines // inferred from electronic annotation /// 0030145 // manganese ion binding // infe…
GRX2	0.609701	0.0181155	0006810 // transport // inferred from electronic annotation /// 0022900 // electron transport chain // inferred from electronic annotation /// 0034599 // cellular response to oxidative stress // inferred from genetic interaction /// 0045454 // cell redox homeostasis // inferred from sequence or structural similarity /// 0045454 // cell redox homeostasis // inferred from electronic annotation	0005739 // mitochondrion // inferred from direct assay	0004364 // glutathione transferase activity // inferred from sequence or structural similarity /// 0004602 // glutathione peroxidase activity // inferred from sequence or structural similarity /// 0009055 // electron carrier activity // inferred from electronic annotation /// 0015035 // protein disulfide oxidoreductase activity // non-traceable author statement /// 0015035 // protein disulfide ox…
RNY1	0.609215	0.0298881	0000902 // cell morphogenesis // inferred from mutant phenotype	0005576 // extracellular region // inferred from direct assay /// 0005576 // extracellular region // inferred from electronic annotation	0003723 // RNA binding // inferred from electronic annotation /// 0004518 // nuclease activity // inferred from electronic annotation /// 0004519 // endonuclease activity // inferred from electronic annotation /// 0004521 // endoribonuclease activity // inferred from direct assay /// 0016787 // hydrolase activity // inferred from electronic annotation /// 0033897 // ribonuclease T2 activity // in…
PRY2	0.608882	0.00724847	0	0000324 // fungal-type vacuole // inferred from direct assay /// 0005576 // extracellular region // inferred from direct assay /// 0005576 // extracellular region // inferred from electronic annotation	0
BBP1	0.608335	0.0111202	0007020 // microtubule nucleation // inferred from physical interaction /// 0007103 // spindle pole body duplication in nuclear envelope // inferred from mutant phenotype	0005816 // spindle pole body // inferred from direct assay	0005200 // structural constituent of cytoskeleton // inferred from physical interaction /// 0005515 // protein binding // inferred from physical interaction
TPK1	0.608162	0.00285123	0006468 // protein amino acid phosphorylation // inferred from direct assay /// 0006468 // protein amino acid phosphorylation // inferred from electronic annotation /// 0007049 // cell cycle // inferred from electronic annotation /// 0007265 // Ras protein signal transduction // inferred from genetic interaction /// 0007265 // Ras protein signal transduction // inferred from mutant phenotype /// …	0005634 // nucleus // inferred from direct assay /// 0005737 // cytoplasm // inferred from direct assay /// 0005952 // cAMP-dependent protein kinase complex // inferred from direct assay /// 0005952 // cAMP-dependent protein kinase complex // inferred from genetic interaction	0000166 // nucleotide binding // inferred from electronic annotation /// 0004672 // protein kinase activity // inferred from electronic annotation /// 0004674 // protein serine/threonine kinase activity // inferred from electronic annotation /// 0004691 // cAMP-dependent protein kinase activity // inferred from direct assay /// 0004691 // cAMP-dependent protein kinase activity // inferred from el…
VPS15	0.607889	0.00195553	0006468 // protein amino acid phosphorylation // inferred from direct assay /// 0006468 // protein amino acid phosphorylation // inferred from electronic annotation /// 0006623 // protein targeting to vacuole // inferred from mutant phenotype /// 0006810 // transport // inferred from electronic annotation /// 0015031 // protein transport // inferred from electronic annotation /// 0016236 // macro…	0000139 // Golgi membrane // traceable author statement /// 0005739 // mitochondrion // inferred from direct assay /// 0005768 // endosome // inferred from electronic annotation /// 0005794 // Golgi apparatus // inferred from electronic annotation /// 0010008 // endosome membrane // inferred from electronic annotation /// 0016020 // membrane // inferred from electronic annotation /// 0034271 // p…	0000166 // nucleotide binding // inferred from electronic annotation /// 0004672 // protein kinase activity // inferred from electronic annotation /// 0004674 // protein serine/threonine kinase activity // inferred from direct assay /// 0004674 // protein serine/threonine kinase activity // inferred from electronic annotation /// 0005488 // binding // inferred from electronic annotation /// 00055…
LEU5	0.607223	0.0254118	0006810 // transport // inferred from electronic annotation /// 0015880 // coenzyme A transport // inferred from mutant phenotype	0005739 // mitochondrion // inferred from direct assay /// 0005739 // mitochondrion // inferred from electronic annotation /// 0005743 // mitochondrial inner membrane // inferred from direct assay /// 0005743 // mitochondrial inner membrane // inferred from electronic annotation /// 0016020 // membrane // inferred from electronic annotation /// 0016021 // integral to membrane // inferred from ele…	0005488 // binding // inferred from electronic annotation /// 0015228 // coenzyme A transmembrane transporter activity // inferred from mutant phenotype
PUT2	0.607068	0.0020891	0006537 // glutamate biosynthetic process // traceable author statement /// 0006560 // proline metabolic process // inferred from electronic annotation /// 0006561 // proline biosynthetic process // inferred from electronic annotation /// 0006562 // proline catabolic process // traceable author statement /// 0008152 // metabolic process // inferred from electronic annotation /// 0010133 // prolin…	0005739 // mitochondrion // inferred from direct assay /// 0005739 // mitochondrion // inferred from electronic annotation /// 0005739 // mitochondrion // traceable author statement /// 0005743 // mitochondrial inner membrane // inferred from electronic annotation /// 0005759 // mitochondrial matrix // inferred from electronic annotation /// 0016020 // membrane // inferred from electronic annotat…	0003842 // 1-pyrroline-5-carboxylate dehydrogenase activity // inferred from electronic annotation /// 0003842 // 1-pyrroline-5-carboxylate dehydrogenase activity // inferred from mutant phenotype /// 0003842 // 1-pyrroline-5-carboxylate dehydrogenase activity // traceable author statement /// 0005515 // protein binding // inferred from physical interaction /// 0016491 // oxidoreductase activity …
GMC1	0.606995	0.00157056	#N/A	#N/A	#N/A
YCL048W_A	0.606729	0.240154	#N/A	#N/A	#N/A
CRH1	0.605363	0.00019775	0005975 // carbohydrate metabolic process // inferred from electronic annotation /// 0007047 // cell wall organization // inferred from electronic annotation /// 0007047 // cell wall organization // inferred from genetic interaction /// 0008152 // metabolic process // inferred from electronic annotation	0000131 // incipient cellular bud site // inferred from direct assay /// 0005576 // extracellular region // inferred from electronic annotation /// 0005618 // cell wall // inferred from electronic annotation /// 0005886 // plasma membrane // inferred from electronic annotation /// 0009277 // fungal-type cell wall // inferred from direct assay /// 0016020 // membrane // inferred from electronic an…	0004553 // hydrolase activity, hydrolyzing O-glycosyl compounds // inferred from electronic annotation /// 0005515 // protein binding // inferred from physical interaction /// 0016787 // hydrolase activity // inferred from electronic annotation /// 0016798 // hydrolase activity, acting on glycosyl bonds // inferred from electronic annotation
STB2	0.604789	0.0679599	0016575 // histone deacetylation // inferred from physical interaction	0005634 // nucleus // inferred from physical interaction /// 0016580 // Sin3 complex // inferred from physical interaction	0016564 // transcription repressor activity // inferred from physical interaction
YLR157C_A	0.604406	0.00136056	#N/A	#N/A	#N/A
YBL044W	0.604099	0.252496	#N/A	#N/A	#N/A
YAL037C_A	0.601961	0.232174	#N/A	#N/A	#N/A
MAF1	0.601788	0.00186689	0016480 // negative regulation of transcription from RNA polymerase III promoter // inferred from sequence or structural similarity /// 0016480 // negative regulation of transcription from RNA polymerase III promoter // inferred from electronic annotation	0005634 // nucleus // inferred from sequence or structural similarity /// 0005634 // nucleus // inferred from electronic annotation	0030528 // transcription regulator activity // inferred from electronic annotation
CCW14	0.601646	0.000643157	0007047 // cell wall organization // inferred from mutant phenotype	0005576 // extracellular region // inferred from electronic annotation /// 0005618 // cell wall // inferred from electronic annotation /// 0005739 // mitochondrion // inferred from direct assay /// 0005886 // plasma membrane // inferred from electronic annotation /// 0009277 // fungal-type cell wall // inferred from direct assay /// 0016020 // membrane // inferred from electronic annotation /// 0…	0005199 // structural constituent of cell wall // inferred from physical interaction
COA2	0.601633	0.153487	0033617 // mitochondrial respiratory chain complex IV assembly // inferred from mutant phenotype	0005759 // mitochondrial matrix // inferred from direct assay /// 0016020 // membrane // inferred from electronic annotation /// 0016021 // integral to membrane // inferred from electronic annotation	0
DAD4	0.600485	0.0151883	0007049 // cell cycle // inferred from electronic annotation /// 0007059 // chromosome segregation // inferred from electronic annotation /// 0007067 // mitosis // inferred from electronic annotation /// 0007067 // mitosis // inferred from mutant phenotype /// 0030472 // mitotic spindle organization in nucleus // inferred from physical interaction /// 0031110 // regulation of microtubule polymeri…	0000776 // kinetochore // inferred from direct assay /// 0000776 // kinetochore // inferred from physical interaction /// 0000777 // condensed chromosome kinetochore // inferred from electronic annotation /// 0005634 // nucleus // inferred from electronic annotation /// 0005819 // spindle // inferred from direct assay /// 0005819 // spindle // inferred from electronic annotation /// 0005874 // mi…	0005515 // protein binding // inferred from direct assay
MEP3	0.599781	0.00328207	0006810 // transport // inferred from electronic annotation /// 0015696 // ammonium transport // inferred from electronic annotation /// 0015696 // ammonium transport // inferred from mutant phenotype /// 0019740 // nitrogen utilization // inferred from mutant phenotype	0005886 // plasma membrane // traceable author statement /// 0016020 // membrane // inferred from electronic annotation /// 0016021 // integral to membrane // inferred from electronic annotation	0008519 // ammonium transmembrane transporter activity // inferred from direct assay /// 0008519 // ammonium transmembrane transporter activity // inferred from electronic annotation
STU1	0.599462	0.00251914	0007020 // microtubule nucleation // inferred from physical interaction /// 0007049 // cell cycle // inferred from electronic annotation /// 0007067 // mitosis // inferred from electronic annotation /// 0051301 // cell division // inferred from electronic annotation	0000777 // condensed chromosome kinetochore // inferred from electronic annotation /// 0005634 // nucleus // inferred from electronic annotation /// 0005737 // cytoplasm // inferred from electronic annotation /// 0005816 // spindle pole body // inferred from direct assay /// 0005819 // spindle // inferred from electronic annotation /// 0005856 // cytoskeleton // inferred from electronic annotatio…	0005200 // structural constituent of cytoskeleton // inferred from physical interaction /// 0005488 // binding // inferred from electronic annotation
LEU2	0.598296	0.252421	0008152 // metabolic process // inferred from electronic annotation /// 0008652 // amino acid biosynthetic process // inferred from electronic annotation /// 0009082 // branched chain family amino acid biosynthetic process // inferred from electronic annotation /// 0009098 // leucine biosynthetic process // inferred from electronic annotation /// 0009098 // leucine biosynthetic process // inferre…	0005625 // soluble fraction // inferred from direct assay /// 0005737 // cytoplasm // inferred from electronic annotation	0000287 // magnesium ion binding // inferred from electronic annotation /// 0003862 // 3-isopropylmalate dehydrogenase activity // inferred from direct assay /// 0003862 // 3-isopropylmalate dehydrogenase activity // inferred from electronic annotation /// 0003862 // 3-isopropylmalate dehydrogenase activity // inferred from mutant phenotype /// 0016491 // oxidoreductase activity // inferred from …
YKL044W	0.597763	0.205142	#N/A	#N/A	#N/A
YDR114C	0.597649	0.159176	#N/A	#N/A	#N/A
EDC2	0.596814	0.043348	0000184 // nuclear-transcribed mRNA catabolic process, nonsense-mediated decay // inferred from electronic annotation /// 0000290 // deadenylation-dependent decapping of nuclear-transcribed mRNA // inferred from genetic interaction /// 0006397 // mRNA processing // inferred from electronic annotation	0005634 // nucleus // inferred from direct assay /// 0005634 // nucleus // inferred from electronic annotation /// 0005737 // cytoplasm // inferred from direct assay /// 0005737 // cytoplasm // inferred from electronic annotation	0003723 // RNA binding // inferred from electronic annotation /// 0003723 // RNA binding // traceable author statement
YDR286C	0.592954	0.110346	#N/A	#N/A	#N/A
YNR014W	0.592769	0.0369758	#N/A	#N/A	#N/A
RSF2	0.591876	0.00953585	0045449 // regulation of transcription // inferred from mutant phenotype	0005622 // intracellular // inferred from electronic annotation /// 0005634 // nucleus // inferred from direct assay /// 0005634 // nucleus // inferred from electronic annotation	0003676 // nucleic acid binding // inferred from electronic annotation /// 0003677 // DNA binding // inferred from electronic annotation /// 0008270 // zinc ion binding // inferred from electronic annotation /// 0046872 // metal ion binding // inferred from electronic annotation
YCR062W	0.591502	0.0274567	#N/A	#N/A	#N/A
YBR056W_A	0.590294	0.0538949	#N/A	#N/A	#N/A
UGX2	0.589539	0.105847	0	0	0
YAR010C	0.589454	0.0119962	#N/A	#N/A	#N/A
SKM1	0.588636	0.000818879	0000920 // cell separation during cytokinesis // inferred from mutant phenotype /// 0006468 // protein amino acid phosphorylation // inferred from electronic annotation /// 0051726 // regulation of cell cycle // inferred from genetic interaction	0005886 // plasma membrane // inferred from direct assay	0000166 // nucleotide binding // inferred from electronic annotation /// 0004672 // protein kinase activity // inferred from electronic annotation /// 0004674 // protein serine/threonine kinase activity // inferred from electronic annotation /// 0005524 // ATP binding // inferred from electronic annotation /// 0016301 // kinase activity // inferred from electronic annotation /// 0016740 // transf…
TOS4	0.586628	0.0115103	0006350 // transcription // inferred from electronic annotation /// 0006355 // regulation of transcription, DNA-dependent // inferred from electronic annotation /// 0034984 // cellular response to DNA damage stimulus // inferred from genetic interaction	0000790 // nuclear chromatin // inferred from direct assay /// 0005634 // nucleus // inferred from direct assay /// 0005634 // nucleus // inferred from electronic annotation /// 0005737 // cytoplasm // inferred from direct assay /// 0005739 // mitochondrion // inferred from direct assay	0003677 // DNA binding // inferred from electronic annotation /// 0003682 // chromatin binding // inferred from direct assay
YHR214C_C	0.586533	0.0128575	#N/A	#N/A	#N/A
RDS3	0.586508	0.0782213	0000398 // nuclear mRNA splicing, via spliceosome // inferred from genetic interaction /// 0000398 // nuclear mRNA splicing, via spliceosome // inferred from physical interaction /// 0006397 // mRNA processing // inferred from electronic annotation /// 0008380 // RNA splicing // inferred from electronic annotation /// 0009410 // response to xenobiotic stimulus // inferred from mutant phenotype	0005634 // nucleus // inferred from electronic annotation /// 0005681 // spliceosome // inferred from electronic annotation /// 0005686 // snRNP U2 // inferred from direct assay	0031202 // RNA splicing factor activity, transesterification mechanism // inferred from physical interaction
KGD1	0.586204	0.00012485	0006096 // glycolysis // inferred from electronic annotation /// 0006099 // tricarboxylic acid cycle // traceable author statement /// 0006103 // 2-oxoglutarate metabolic process // traceable author statement /// 0008152 // metabolic process // inferred from electronic annotation /// 0055114 // oxidation reduction // inferred from electronic annotation	0005739 // mitochondrion // inferred from direct assay /// 0005739 // mitochondrion // inferred from electronic annotation /// 0005759 // mitochondrial matrix // inferred from electronic annotation /// 0005759 // mitochondrial matrix // traceable author statement /// 0009353 // mitochondrial oxoglutarate dehydrogenase complex // inferred from direct assay /// 0042645 // mitochondrial nucleoid // …	0004591 // oxoglutarate dehydrogenase (succinyl-transferring) activity // inferred from electronic annotation /// 0004591 // oxoglutarate dehydrogenase (succinyl-transferring) activity // traceable author statement /// 0016491 // oxidoreductase activity // inferred from electronic annotation /// 0016624 // oxidoreductase activity, acting on the aldehyde or oxo group of donors, disulfide as accept…
YDR366C	0.584107	0.0177552	#N/A	#N/A	#N/A
CYR1	0.584034	0.00306431	0006163 // purine nucleotide metabolic process // inferred from electronic annotation /// 0006171 // cAMP biosynthetic process // inferred from mutant phenotype /// 0006171 // cAMP biosynthetic process // inferred from electronic annotation /// 0007165 // signal transduction // inferred from electronic annotation /// 0007188 // G-protein signaling, coupled to cAMP nucleotide second messenger // n…	0005737 // cytoplasm // inferred from electronic annotation /// 0005886 // plasma membrane // non-traceable author statement	0000287 // magnesium ion binding // inferred from electronic annotation /// 0003824 // catalytic activity // inferred from electronic annotation /// 0004016 // adenylate cyclase activity // inferred from mutant phenotype /// 0004016 // adenylate cyclase activity // inferred from electronic annotation /// 0005515 // protein binding // inferred from physical interaction /// 0005515 // protein bindi…
YLR297W	0.583515	0.107931	#N/A	#N/A	#N/A
YDL007C_A	0.582343	0.283284	#N/A	#N/A	#N/A
YER084W	0.582061	0.292147	#N/A	#N/A	#N/A
YAP6	0.581979	0.0273081	0006350 // transcription // inferred from electronic annotation /// 0006355 // regulation of transcription, DNA-dependent // inferred from electronic annotation	0005634 // nucleus // inferred from direct assay /// 0005634 // nucleus // inferred from electronic annotation	0003677 // DNA binding // inferred from electronic annotation /// 0003700 // transcription factor activity // inferred from electronic annotation /// 0005515 // protein binding // inferred from physical interaction /// 0043565 // sequence-specific DNA binding // inferred from electronic annotation /// 0046983 // protein dimerization activity // inferred from electronic annotation
YER188C_A	0.581267	0.264818	#N/A	#N/A	#N/A
AGX1	0.581239	0.0203123	0008152 // metabolic process // inferred from electronic annotation /// 0019265 // glycine biosynthetic process, by transamination of glyoxylate // inferred from direct assay	0005739 // mitochondrion // inferred from direct assay	0003824 // catalytic activity // inferred from electronic annotation /// 0008453 // alanine-glyoxylate transaminase activity // inferred from direct assay /// 0008453 // alanine-glyoxylate transaminase activity // inferred from electronic annotation /// 0008453 // alanine-glyoxylate transaminase activity // inferred from mutant phenotype /// 0008483 // transaminase activity // inferred from elect…
YDL180W	0.580126	0.0272877	#N/A	#N/A	#N/A
SUL1	0.579575	0.0218151	0006810 // transport // inferred from electronic annotation /// 0008272 // sulfate transport // inferred from electronic annotation /// 0008272 // sulfate transport // inferred from genetic interaction /// 0008272 // sulfate transport // inferred from mutant phenotype /// 0009636 // response to toxin // inferred from reviewed computational analysis /// 0055085 // transmembrane transport // inferr…	0005886 // plasma membrane // inferred from mutant phenotype /// 0005886 // plasma membrane // inferred from sequence or structural similarity /// 0016020 // membrane // inferred from electronic annotation /// 0016021 // integral to membrane // inferred from electronic annotation	0005215 // transporter activity // inferred from electronic annotation /// 0008271 // secondary active sulfate transmembrane transporter activity // inferred from electronic annotation /// 0015116 // sulfate transmembrane transporter activity // inferred from genetic interaction /// 0015116 // sulfate transmembrane transporter activity // inferred from mutant phenotype
ERI1	0.579291	0.0865497	0006506 // GPI anchor biosynthetic process // inferred from electronic annotation /// 0006506 // GPI anchor biosynthetic process // inferred from mutant phenotype /// 0007265 // Ras protein signal transduction // inferred from mutant phenotype	0000506 // glycosylphosphatidylinositol-N-acetylglucosaminyltransferase (GPI-GnT) complex // inferred from physical interaction /// 0005783 // endoplasmic reticulum // inferred from electronic annotation /// 0005789 // endoplasmic reticulum membrane // inferred from direct assay /// 0005789 // endoplasmic reticulum membrane // inferred from electronic annotation /// 0016020 // membrane // inferre…	0005095 // GTPase inhibitor activity // inferred from physical interaction /// 0005515 // protein binding // inferred from physical interaction
YRM1	0.578425	0.00386095	0006350 // transcription // inferred from electronic annotation /// 0006355 // regulation of transcription, DNA-dependent // inferred from electronic annotation /// 0006855 // multidrug transport // inferred from mutant phenotype /// 0045944 // positive regulation of transcription from RNA polymerase II promoter // inferred from direct assay	0005634 // nucleus // inferred from direct assay /// 0005634 // nucleus // inferred from electronic annotation /// 0005737 // cytoplasm // inferred from direct assay /// 0005737 // cytoplasm // inferred from electronic annotation	0003677 // DNA binding // inferred from electronic annotation /// 0003700 // transcription factor activity // inferred from electronic annotation /// 0003704 // specific RNA polymerase II transcription factor activity // inferred from direct assay /// 0008270 // zinc ion binding // inferred from electronic annotation /// 0046872 // metal ion binding // inferred from electronic annotation
YPR137C_A	0.577925	0.00621068	#N/A	#N/A	#N/A
CTF3	0.577572	0.00808774	0007049 // cell cycle // inferred from electronic annotation /// 0007059 // chromosome segregation // inferred from physical interaction /// 0007067 // mitosis // inferred from electronic annotation /// 0007126 // meiosis // inferred from electronic annotation /// 0051301 // cell division // inferred from electronic annotation	0000777 // condensed chromosome kinetochore // inferred from electronic annotation /// 0000778 // condensed nuclear chromosome kinetochore // inferred from direct assay /// 0005634 // nucleus // inferred from electronic annotation	0005515 // protein binding // inferred from direct assay /// 0005515 // protein binding // inferred from physical interaction
YIR020C	0.577009	0.207864	#N/A	#N/A	#N/A
ULP1	0.57627	0.00332141	0000086 // G2/M transition of mitotic cell cycle // inferred from mutant phenotype /// 0006508 // proteolysis // inferred from electronic annotation /// 0006511 // ubiquitin-dependent protein catabolic process // inferred from electronic annotation /// 0016926 // protein desumoylation // inferred from direct assay	0005635 // nuclear envelope // inferred from direct assay /// 0005643 // nuclear pore // inferred from direct assay	0005515 // protein binding // inferred from physical interaction /// 0008233 // peptidase activity // inferred from electronic annotation /// 0008234 // cysteine-type peptidase activity // inferred from direct assay /// 0008234 // cysteine-type peptidase activity // inferred from electronic annotation /// 0016787 // hydrolase activity // inferred from electronic annotation /// 0016929 // SUMO-spe…
UBP2	0.574808	0.0005323	0006511 // ubiquitin-dependent protein catabolic process // inferred from electronic annotation /// 0016579 // protein deubiquitination // inferred from direct assay	0005737 // cytoplasm // inferred by curator	0004221 // ubiquitin thiolesterase activity // inferred from electronic annotation /// 0004843 // ubiquitin-specific protease activity // inferred from direct assay /// 0005515 // protein binding // inferred from physical interaction /// 0008233 // peptidase activity // inferred from electronic annotation /// 0008234 // cysteine-type peptidase activity // inferred from electronic annotation /// 0…
YOR394C_A	0.572563	0.267012	#N/A	#N/A	#N/A
YGR027W_A	0.572236	0.00428778	#N/A	#N/A	#N/A
CRM1	0.572019	0.000411749	0000055 // ribosomal large subunit export from nucleus // inferred from mutant phenotype /// 0000059 // protein import into nucleus, docking // inferred from electronic annotation /// 0006406 // mRNA export from nucleus // inferred from mutant phenotype /// 0006611 // protein export from nucleus // inferred from mutant phenotype /// 0006810 // transport // inferred from electronic annotation /// …	0005634 // nucleus // inferred from direct assay /// 0005634 // nucleus // inferred from electronic annotation /// 0005643 // nuclear pore // inferred from electronic annotation /// 0005737 // cytoplasm // inferred from electronic annotation /// 0005816 // spindle pole body // inferred from direct assay	0005488 // binding // inferred from electronic annotation /// 0005515 // protein binding // inferred from physical interaction /// 0008320 // protein transmembrane transporter activity // inferred from direct assay /// 0008565 // protein transporter activity // inferred from electronic annotation
CSI2	0.57142	0.0130976	0	0000324 // fungal-type vacuole // inferred from direct assay /// 0005935 // cellular bud neck // inferred from direct assay	0
FAR3	0.570757	0.107167	0000751 // cell cycle arrest in response to pheromone // inferred from mutant phenotype /// 0007049 // cell cycle // inferred from electronic annotation	0005783 // endoplasmic reticulum // inferred from direct assay /// 0005783 // endoplasmic reticulum // inferred from electronic annotation	0005515 // protein binding // inferred from physical interaction
YOL103W_A	0.570386	0.00752516	#N/A	#N/A	#N/A
HSL7	0.569889	0.00313016	0000086 // G2/M transition of mitotic cell cycle // inferred from genetic interaction /// 0000902 // cell morphogenesis // inferred from direct assay /// 0007049 // cell cycle // inferred from electronic annotation /// 0007067 // mitosis // inferred from electronic annotation /// 0045840 // positive regulation of mitosis // inferred from direct assay /// 0051301 // cell division // inferred from …	0005737 // cytoplasm // inferred from electronic annotation /// 0005935 // cellular bud neck // inferred from direct assay /// 0005935 // cellular bud neck // inferred from electronic annotation	0005515 // protein binding // inferred from physical interaction /// 0008168 // methyltransferase activity // inferred from electronic annotation /// 0008469 // histone-arginine N-methyltransferase activity // inferred from electronic annotation /// 0016740 // transferase activity // inferred from electronic annotation /// 0042054 // histone methyltransferase activity // inferred from direct assa…
TTI2	0.569387	0.0163636	0	0005737 // cytoplasm // inferred from direct assay	0005515 // protein binding // inferred from physical interaction
DGR2	0.568465	0.00620387	0	0	0
SEF1	0.56836	0.0190652	0006350 // transcription // inferred from electronic annotation /// 0006355 // regulation of transcription, DNA-dependent // inferred from electronic annotation /// 0030435 // sporulation resulting in formation of a cellular spore // inferred from electronic annotation	0005634 // nucleus // inferred from electronic annotation	0003677 // DNA binding // inferred from electronic annotation /// 0003700 // transcription factor activity // inferred from electronic annotation /// 0008270 // zinc ion binding // inferred from electronic annotation /// 0046872 // metal ion binding // inferred from electronic annotation
YBR196C_A	0.567137	0.305392	#N/A	#N/A	#N/A
STP3	0.56706	0.00638355	0	0005622 // intracellular // inferred from electronic annotation /// 0005634 // nucleus // inferred from direct assay /// 0005634 // nucleus // inferred from electronic annotation	0003676 // nucleic acid binding // inferred from electronic annotation /// 0008270 // zinc ion binding // inferred from electronic annotation /// 0046872 // metal ion binding // inferred from electronic annotation
MRX9	0.565984	0.0157792	#N/A	#N/A	#N/A
YGR161C_C	0.565809	0.00540151	#N/A	#N/A	#N/A
YNL019C	0.565681	0.0500359	#N/A	#N/A	#N/A
URA3	0.56513	0.244658	0006207 // 'de novo' pyrimidine base biosynthetic process // inferred from electronic annotation /// 0006207 // 'de novo' pyrimidine base biosynthetic process // inferred from mutant phenotype /// 0006221 // pyrimidine nucleotide biosynthetic process // inferred from electronic annotation /// 0006222 // UMP biosynthetic process // inferred from direct assay /// 0006222 // UMP biosynthetic process…	0005625 // soluble fraction // inferred from direct assay	0003824 // catalytic activity // inferred from electronic annotation /// 0004590 // orotidine-5'-phosphate decarboxylase activity // inferred from direct assay /// 0004590 // orotidine-5'-phosphate decarboxylase activity // inferred from electronic annotation /// 0004590 // orotidine-5'-phosphate decarboxylase activity // inferred from mutant phenotype /// 0005515 // protein binding // inferred f…
LIP5	0.565074	0.00334542	0008152 // metabolic process // inferred from electronic annotation /// 0009105 // lipoic acid biosynthetic process // inferred from mutant phenotype /// 0009107 // lipoate biosynthetic process // inferred from electronic annotation	0005739 // mitochondrion // inferred from direct assay /// 0005739 // mitochondrion // inferred from electronic annotation	0003824 // catalytic activity // inferred from electronic annotation /// 0005506 // iron ion binding // inferred from electronic annotation /// 0016740 // transferase activity // inferred from electronic annotation /// 0016992 // lipoate synthase activity // inferred from electronic annotation /// 0046872 // metal ion binding // inferred from electronic annotation /// 0051536 // iron-sulfur clust…
VHS3	0.563413	0.0115103	0000082 // G1/S transition of mitotic cell cycle // inferred from genetic interaction /// 0007049 // cell cycle // inferred from electronic annotation /// 0030004 // cellular monovalent inorganic cation homeostasis // inferred from genetic interaction	0	0003824 // catalytic activity // inferred from electronic annotation /// 0004864 // protein phosphatase inhibitor activity // inferred from direct assay /// 0004864 // protein phosphatase inhibitor activity // inferred from electronic annotation /// 0005515 // protein binding // inferred from physical interaction
YDR261C_C	0.562318	0.00761637	#N/A	#N/A	#N/A
MDH1	0.560631	0.0186279	0001300 // chronological cell aging // inferred from mutant phenotype /// 0001302 // replicative cell aging // inferred from mutant phenotype /// 0005975 // carbohydrate metabolic process // inferred from electronic annotation /// 0006096 // glycolysis // inferred from electronic annotation /// 0006099 // tricarboxylic acid cycle // inferred from electronic annotation /// 0006099 // tricarboxylic…	0005739 // mitochondrion // inferred from direct assay /// 0005739 // mitochondrion // inferred from electronic annotation /// 0005739 // mitochondrion // inferred from mutant phenotype /// 0005739 // mitochondrion // inferred from physical interaction /// 0005759 // mitochondrial matrix // inferred from direct assay /// 0005759 // mitochondrial matrix // inferred from electronic annotation	0003824 // catalytic activity // inferred from electronic annotation /// 0005488 // binding // inferred from electronic annotation /// 0005515 // protein binding // inferred from physical interaction /// 0016491 // oxidoreductase activity // inferred from electronic annotation /// 0016615 // malate dehydrogenase activity // inferred from electronic annotation /// 0016616 // oxidoreductase activit…
CDC27	0.560443	0.00646316	0000022 // mitotic spindle elongation // traceable author statement /// 0000070 // mitotic sister chromatid segregation // traceable author statement /// 0006511 // ubiquitin-dependent protein catabolic process // inferred from electronic annotation /// 0007049 // cell cycle // inferred from electronic annotation /// 0007067 // mitosis // inferred from electronic annotation /// 0007091 // mitotic…	0005634 // nucleus // inferred from electronic annotation /// 0005680 // anaphase-promoting complex // inferred from direct assay /// 0005737 // cytoplasm // inferred from electronic annotation	0004842 // ubiquitin-protein ligase activity // traceable author statement /// 0005488 // binding // inferred from electronic annotation /// 0005515 // protein binding // traceable author statement
HER1	0.560227	0.00683137	0007029 // endoplasmic reticulum organization // inferred from genetic interaction	0005737 // cytoplasm // inferred from direct assay /// 0005737 // cytoplasm // inferred from electronic annotation /// 0005739 // mitochondrion // inferred from direct assay /// 0005840 // ribosome // inferred from direct assay	0005515 // protein binding // inferred from physical interaction
PNT1	0.559413	0.049383	0032979 // protein insertion into mitochondrial membrane from inner side // inferred from genetic interaction /// 0032979 // protein insertion into mitochondrial membrane from inner side // inferred from mutant phenotype /// 0046677 // response to antibiotic // inferred from electronic annotation	0005739 // mitochondrion // inferred from direct assay /// 0005739 // mitochondrion // inferred from electronic annotation /// 0005743 // mitochondrial inner membrane // inferred from electronic annotation /// 0016020 // membrane // inferred from electronic annotation /// 0016021 // integral to membrane // inferred from electronic annotation /// 0031305 // integral to mitochondrial inner membrane…	0005515 // protein binding // inferred from physical interaction
YDL009C	0.559296	0.128522	#N/A	#N/A	#N/A
NTE1	0.558884	0.00128433	0006629 // lipid metabolic process // inferred from electronic annotation /// 0008152 // metabolic process // inferred from electronic annotation /// 0016042 // lipid catabolic process // inferred from electronic annotation /// 0034638 // phosphatidylcholine catabolic process // inferred from sequence or structural similarity /// 0044242 // cellular lipid catabolic process // inferred from sequen…	0005737 // cytoplasm // inferred from direct assay /// 0005783 // endoplasmic reticulum // inferred from sequence or structural similarity /// 0005783 // endoplasmic reticulum // inferred from electronic annotation /// 0005789 // endoplasmic reticulum membrane // non-traceable author statement /// 0005789 // endoplasmic reticulum membrane // inferred from electronic annotation /// 0016020 // memb…	0004091 // carboxylesterase activity // inferred from sequence or structural similarity /// 0004622 // lysophospholipase activity // inferred from sequence or structural similarity /// 0004622 // lysophospholipase activity // inferred from electronic annotation /// 0016787 // hydrolase activity // inferred from electronic annotation
HUL5	0.558667	0.0111254	0000209 // protein polyubiquitination // inferred from direct assay /// 0006464 // protein modification process // inferred from electronic annotation /// 0006511 // ubiquitin-dependent protein catabolic process // inferred from electronic annotation /// 0030433 // ER-associated protein catabolic process // inferred from mutant phenotype	0000502 // proteasome complex // inferred from direct assay /// 0005622 // intracellular // inferred from electronic annotation /// 0005634 // nucleus // inferred from direct assay /// 0005737 // cytoplasm // inferred from direct assay	0016874 // ligase activity // inferred from electronic annotation /// 0016881 // acid-amino acid ligase activity // inferred from electronic annotation /// 0034450 // ubiquitin-ubiquitin ligase activity // inferred from direct assay /// 0042802 // identical protein binding // inferred from physical interaction
YGR027W_B	0.557914	0.00253198	#N/A	#N/A	#N/A
YDR261C_D	0.557127	0.00281162	#N/A	#N/A	#N/A
RUF21	0.556454	0.128625	#N/A	#N/A	#N/A
YGR117C	0.55632	0.00671929	#N/A	#N/A	#N/A
PRB1	0.554355	0.0110666	0006508 // proteolysis // inferred from electronic annotation /// 0007039 // vacuolar protein catabolic process // inferred from mutant phenotype /// 0009267 // cellular response to starvation // inferred from mutant phenotype /// 0030435 // sporulation resulting in formation of a cellular spore // inferred from mutant phenotype /// 0043086 // negative regulation of catalytic activity // inferred…	0000324 // fungal-type vacuole // traceable author statement /// 0000328 // fungal-type vacuole lumen // traceable author statement /// 0005773 // vacuole // inferred from electronic annotation	0004252 // serine-type endopeptidase activity // inferred from electronic annotation /// 0004252 // serine-type endopeptidase activity // traceable author statement /// 0008233 // peptidase activity // inferred from electronic annotation /// 0008236 // serine-type peptidase activity // inferred from electronic annotation /// 0016787 // hydrolase activity // inferred from electronic annotation ///…
YKR051W	0.554023	0.0532231	#N/A	#N/A	#N/A
YFR035C	0.553855	0.0430371	#N/A	#N/A	#N/A
PDC5	0.553795	0.0535353	0000949 // aromatic amino acid family catabolic process to alcohol via Ehrlich pathway // inferred from genetic interaction /// 0006090 // pyruvate metabolic process // inferred from direct assay /// 0006559 // L-phenylalanine catabolic process // inferred from electronic annotation /// 0006559 // L-phenylalanine catabolic process // inferred from genetic interaction /// 0006569 // tryptophan cat…	0005634 // nucleus // inferred from direct assay /// 0005634 // nucleus // inferred from electronic annotation /// 0005737 // cytoplasm // inferred from direct assay /// 0005737 // cytoplasm // inferred from electronic annotation	0000287 // magnesium ion binding // inferred from electronic annotation /// 0003824 // catalytic activity // inferred from electronic annotation /// 0004737 // pyruvate decarboxylase activity // inferred from direct assay /// 0004737 // pyruvate decarboxylase activity // inferred from electronic annotation /// 0005515 // protein binding // inferred from physical interaction /// 0016740 // transfe…
HFD1	0.553367	0.00440113	0006081 // cellular aldehyde metabolic process // inferred by curator /// 0006081 // cellular aldehyde metabolic process // inferred from electronic annotation /// 0008152 // metabolic process // inferred from electronic annotation /// 0055114 // oxidation reduction // inferred from electronic annotation	0005739 // mitochondrion // inferred from direct assay /// 0005741 // mitochondrial outer membrane // inferred from direct assay /// 0005768 // endosome // inferred from direct assay /// 0005811 // lipid particle // inferred from direct assay /// 0031307 // integral to mitochondrial outer membrane // inferred from direct assay	0004030 // aldehyde dehydrogenase [NAD(P)+] activity // inferred from electronic annotation /// 0005515 // protein binding // inferred from physical interaction /// 0016491 // oxidoreductase activity // inferred from electronic annotation /// 0042802 // identical protein binding // inferred from physical interaction
GAL10	0.55273	0.0249695	0005975 // carbohydrate metabolic process // inferred from electronic annotation /// 0006012 // galactose metabolic process // inferred from electronic annotation /// 0008152 // metabolic process // inferred from electronic annotation /// 0033499 // galactose catabolic process via UDP-galactose // inferred from direct assay /// 0033499 // galactose catabolic process via UDP-galactose // inferred …	0005625 // soluble fraction // inferred from direct assay	0003824 // catalytic activity // inferred from electronic annotation /// 0003978 // UDP-glucose 4-epimerase activity // inferred from direct assay /// 0003978 // UDP-glucose 4-epimerase activity // inferred from electronic annotation /// 0003978 // UDP-glucose 4-epimerase activity // inferred from mutant phenotype /// 0004034 // aldose 1-epimerase activity // inferred from direct assay /// 000403…
USA1	0.552657	0.00365857	0000398 // nuclear mRNA splicing, via spliceosome // inferred from physical interaction /// 0006397 // mRNA processing // inferred from electronic annotation /// 0006464 // protein modification process // inferred from electronic annotation /// 0008380 // RNA splicing // inferred from electronic annotation /// 0030433 // ER-associated protein catabolic process // inferred from genetic interaction	0000839 // Hrd1p ubiquitin ligase ERAD-L complex // inferred from direct assay /// 0005789 // endoplasmic reticulum membrane // inferred from physical interaction /// 0016020 // membrane // inferred from electronic annotation /// 0016021 // integral to membrane // inferred from electronic annotation	0005515 // protein binding // inferred from physical interaction
YPL257W_B	0.552079	0.00398752	#N/A	#N/A	#N/A
YML6	0.551994	0.024608	0006412 // translation // inferred from electronic annotation /// 0032543 // mitochondrial translation // inferred by curator	0005622 // intracellular // inferred from electronic annotation /// 0005739 // mitochondrion // inferred from direct assay /// 0005739 // mitochondrion // inferred from electronic annotation /// 0005762 // mitochondrial large ribosomal subunit // inferred from direct assay /// 0005840 // ribosome // inferred from electronic annotation /// 0030529 // ribonucleoprotein complex // inferred from elec…	0003735 // structural constituent of ribosome // inferred from direct assay /// 0003735 // structural constituent of ribosome // inferred from electronic annotation
VMA9	0.55167	0.0165611	0000032 // cell wall mannoprotein biosynthetic process // inferred from mutant phenotype /// 0006461 // protein complex assembly // inferred from mutant phenotype /// 0006810 // transport // inferred from electronic annotation /// 0006811 // ion transport // inferred from electronic annotation /// 0007035 // vacuolar acidification // inferred from mutant phenotype /// 0015991 // ATP hydrolysis co…	0000220 // vacuolar proton-transporting V-type ATPase, V0 domain // inferred from mutant phenotype /// 0005773 // vacuole // inferred from electronic annotation /// 0005774 // vacuolar membrane // inferred from electronic annotation /// 0005774 // vacuolar membrane // inferred from mutant phenotype /// 0016020 // membrane // inferred from electronic annotation /// 0016021 // integral to membrane …	0015078 // hydrogen ion transmembrane transporter activity // inferred from electronic annotation /// 0042625 // ATPase activity, coupled to transmembrane movement of ions // inferred from mutant phenotype
TMA17	0.551518	0.0158588	0	0005634 // nucleus // inferred from direct assay /// 0005634 // nucleus // inferred from electronic annotation /// 0005737 // cytoplasm // inferred from direct assay /// 0005737 // cytoplasm // inferred from electronic annotation /// 0005840 // ribosome // inferred from direct assay	0
YBR012W_A	0.551486	0.00585683	#N/A	#N/A	#N/A
YLR157C_B	0.55131	0.00292879	#N/A	#N/A	#N/A
ATH1	0.550432	0.0274473	0005975 // carbohydrate metabolic process // inferred from electronic annotation /// 0005993 // trehalose catabolic process // inferred from direct assay /// 0005993 // trehalose catabolic process // inferred from mutant phenotype /// 0006950 // response to stress // inferred from mutant phenotype /// 0008152 // metabolic process // inferred from electronic annotation	0000324 // fungal-type vacuole // inferred from mutant phenotype /// 0005773 // vacuole // inferred from electronic annotation /// 0009277 // fungal-type cell wall // inferred from direct assay /// 0030287 // cell wall-bounded periplasmic space // inferred from direct assay	0003824 // catalytic activity // inferred from electronic annotation /// 0004555 // alpha,alpha-trehalase activity // inferred from electronic annotation /// 0004555 // alpha,alpha-trehalase activity // inferred from mutant phenotype /// 0016787 // hydrolase activity // inferred from electronic annotation /// 0016798 // hydrolase activity, acting on glycosyl bonds // inferred from electronic anno…
TDH3	0.550016	0.00664304	0006006 // glucose metabolic process // inferred from electronic annotation /// 0006094 // gluconeogenesis // inferred from expression pattern /// 0006096 // glycolysis // inferred from electronic annotation /// 0006096 // glycolysis // inferred from expression pattern /// 0006800 // oxygen and reactive oxygen species metabolic process // inferred from mutant phenotype /// 0006915 // apoptosis //…	0005737 // cytoplasm // inferred from direct assay /// 0005737 // cytoplasm // inferred from electronic annotation /// 0005739 // mitochondrion // inferred from direct assay /// 0005811 // lipid particle // inferred from direct assay /// 0009277 // fungal-type cell wall // inferred from direct assay	0003824 // catalytic activity // inferred from electronic annotation /// 0004365 // glyceraldehyde-3-phosphate dehydrogenase (phosphorylating) activity // inferred from direct assay /// 0004365 // glyceraldehyde-3-phosphate dehydrogenase (phosphorylating) activity // inferred from electronic annotation /// 0005488 // binding // inferred from electronic annotation /// 0005515 // protein binding //…
YOR342C	0.54982	0.0154315	#N/A	#N/A	#N/A
GCY1	0.549811	0.0197719	0006979 // response to oxidative stress // inferred from genetic interaction /// 0009651 // response to salt stress // inferred from expression pattern /// 0019568 // arabinose catabolic process // inferred from direct assay /// 0042843 // D-xylose catabolic process // inferred from direct assay /// 0055114 // oxidation reduction // inferred from electronic annotation	0005634 // nucleus // inferred from direct assay /// 0005737 // cytoplasm // inferred from direct assay /// 0005737 // cytoplasm // inferred from electronic annotation	0004032 // aldehyde reductase activity // inferred from direct assay /// 0004033 // aldo-keto reductase activity // inferred from direct assay /// 0016491 // oxidoreductase activity // inferred from direct assay /// 0016491 // oxidoreductase activity // inferred from electronic annotation
YPR158C_D	0.549285	0.00609637	#N/A	#N/A	#N/A
LTE1	0.549259	0.00326409	0007049 // cell cycle // inferred from electronic annotation /// 0007067 // mitosis // inferred from electronic annotation /// 0007096 // regulation of exit from mitosis // traceable author statement /// 0007264 // small GTPase mediated signal transduction // inferred from electronic annotation /// 0016192 // vesicle-mediated transport // inferred from genetic interaction /// 0031578 // mitotic c…	0005622 // intracellular // inferred from electronic annotation /// 0005737 // cytoplasm // inferred from electronic annotation /// 0005933 // cellular bud // inferred from electronic annotation /// 0005933 // cellular bud // traceable author statement	0005085 // guanyl-nucleotide exchange factor activity // inferred from electronic annotation /// 0005515 // protein binding // inferred from physical interaction
PAU5	0.54878	0.295167	0006950 // response to stress // inferred from electronic annotation	0000299 // integral to membrane of membrane fraction // inferred from direct assay /// 0005625 // soluble fraction // inferred from direct assay /// 0016020 // membrane // inferred from electronic annotation /// 0016021 // integral to membrane // inferred from electronic annotation	0
GTT1	0.548579	0.024057	0006749 // glutathione metabolic process // inferred from direct assay	0005739 // mitochondrion // inferred from direct assay /// 0005741 // mitochondrial outer membrane // inferred from direct assay /// 0005783 // endoplasmic reticulum // inferred from direct assay /// 0005783 // endoplasmic reticulum // inferred from electronic annotation /// 0005789 // endoplasmic reticulum membrane // inferred from electronic annotation /// 0016020 // membrane // inferred from e…	0004364 // glutathione transferase activity // inferred from direct assay /// 0004364 // glutathione transferase activity // inferred from electronic annotation /// 0004602 // glutathione peroxidase activity // inferred from direct assay /// 0005515 // protein binding // inferred from physical interaction /// 0016740 // transferase activity // inferred from electronic annotation
YOR114W	0.548463	0.0924596	#N/A	#N/A	#N/A
LCB5	0.548248	0.0730256	0006629 // lipid metabolic process // inferred from electronic annotation /// 0006665 // sphingolipid metabolic process // inferred from direct assay /// 0006665 // sphingolipid metabolic process // inferred from electronic annotation /// 0007205 // activation of protein kinase C activity // inferred from electronic annotation /// 0009408 // response to heat // inferred from direct assay /// 0019…	0000139 // Golgi membrane // inferred from electronic annotation /// 0005624 // membrane fraction // inferred from direct assay /// 0005625 // soluble fraction // inferred from direct assay /// 0005794 // Golgi apparatus // inferred from electronic annotation /// 0016020 // membrane // inferred from electronic annotation	0000166 // nucleotide binding // inferred from electronic annotation /// 0004143 // diacylglycerol kinase activity // inferred from electronic annotation /// 0005524 // ATP binding // inferred from electronic annotation /// 0008481 // sphinganine kinase activity // inferred from electronic annotation /// 0016301 // kinase activity // inferred from electronic annotation /// 0016740 // transferase …
JIP4	0.547946	0.00630058	0	0	0
MHF2	0.547927	0.0885858	#N/A	#N/A	#N/A
ABD1	0.547095	0.00281485	0006370 // mRNA capping // inferred from direct assay /// 0006370 // mRNA capping // inferred from electronic annotation /// 0006397 // mRNA processing // inferred from electronic annotation	0005634 // nucleus // inferred from electronic annotation /// 0005634 // nucleus // inferred from physical interaction /// 0016591 // DNA-directed RNA polymerase II, holoenzyme // inferred from physical interaction	0003723 // RNA binding // inferred from electronic annotation /// 0004482 // mRNA (guanine-N7-)-methyltransferase activity // inferred from direct assay /// 0004482 // mRNA (guanine-N7-)-methyltransferase activity // inferred from electronic annotation /// 0008168 // methyltransferase activity // inferred from electronic annotation /// 0016740 // transferase activity // inferred from electronic a…
FMP33	0.546335	0.0638645	0	0005739 // mitochondrion // inferred from direct assay /// 0016020 // membrane // inferred from electronic annotation /// 0016021 // integral to membrane // inferred from electronic annotation	0
YDR316W_B	0.545876	0.00446572	#N/A	#N/A	#N/A
YOR072W_B	0.54537	0.303667	#N/A	#N/A	#N/A
ACC1	0.544508	0.00117418	0006606 // protein import into nucleus // inferred from mutant phenotype /// 0006633 // fatty acid biosynthetic process // inferred from electronic annotation /// 0006998 // nuclear envelope organization // traceable author statement /// 0008152 // metabolic process // inferred from electronic annotation /// 0008610 // lipid biosynthetic process // inferred from electronic annotation	0005737 // cytoplasm // inferred from electronic annotation /// 0005739 // mitochondrion // inferred from direct assay /// 0005789 // endoplasmic reticulum membrane // inferred from direct assay	0000166 // nucleotide binding // inferred from electronic annotation /// 0003824 // catalytic activity // inferred from electronic annotation /// 0003989 // acetyl-CoA carboxylase activity // inferred from electronic annotation /// 0003989 // acetyl-CoA carboxylase activity // inferred from mutant phenotype /// 0004075 // biotin carboxylase activity // inferred from electronic annotation /// 0004…
YNL042W_B	0.544403	0.323058	#N/A	#N/A	#N/A
YGL262W	0.544043	0.308848	#N/A	#N/A	#N/A
CHO2	0.54325	0.00542474	0006656 // phosphatidylcholine biosynthetic process // traceable author statement /// 0008654 // phospholipid biosynthetic process // inferred from electronic annotation	0005789 // endoplasmic reticulum membrane // inferred from direct assay /// 0005789 // endoplasmic reticulum membrane // inferred from sequence or structural similarity	0004608 // phosphatidylethanolamine N-methyltransferase activity // inferred from genetic interaction /// 0004608 // phosphatidylethanolamine N-methyltransferase activity // inferred from electronic annotation /// 0008168 // methyltransferase activity // inferred from electronic annotation /// 0016740 // transferase activity // inferred from electronic annotation
MRPL23	0.543237	0.0421384	0006412 // translation // inferred from sequence or structural similarity /// 0006412 // translation // inferred from electronic annotation /// 0032543 // mitochondrial translation // inferred from electronic annotation	0005622 // intracellular // inferred from electronic annotation /// 0005739 // mitochondrion // inferred from direct assay /// 0005739 // mitochondrion // inferred from electronic annotation /// 0005762 // mitochondrial large ribosomal subunit // inferred from sequence or structural similarity /// 0005840 // ribosome // inferred from electronic annotation /// 0030529 // ribonucleoprotein complex …	0003735 // structural constituent of ribosome // inferred from sequence or structural similarity /// 0003735 // structural constituent of ribosome // inferred from electronic annotation
MRP10	0.543155	0.121985	0006412 // translation // inferred from sequence or structural similarity /// 0032543 // mitochondrial translation // inferred from electronic annotation	0005634 // nucleus // inferred from direct assay /// 0005739 // mitochondrion // inferred from direct assay /// 0005763 // mitochondrial small ribosomal subunit // inferred from sequence or structural similarity /// 0005829 // cytosol // inferred from direct assay	0003735 // structural constituent of ribosome // inferred from sequence or structural similarity
IRC24	0.542491	0.02266	0008152 // metabolic process // inferred from electronic annotation /// 0055114 // oxidation reduction // inferred from electronic annotation	0005737 // cytoplasm // inferred from direct assay	0003824 // catalytic activity // inferred from electronic annotation /// 0005488 // binding // inferred from electronic annotation /// 0016491 // oxidoreductase activity // inferred from electronic annotation
RSF1	0.542247	0.0485335	0006350 // transcription // inferred from electronic annotation /// 0006355 // regulation of transcription, DNA-dependent // inferred from electronic annotation /// 0006366 // transcription from RNA polymerase II promoter // inferred from mutant phenotype /// 0006390 // transcription from mitochondrial promoter // inferred from mutant phenotype /// 0009060 // aerobic respiration // inferred from …	0005634 // nucleus // inferred from direct assay /// 0005634 // nucleus // inferred from electronic annotation /// 0005737 // cytoplasm // inferred from electronic annotation /// 0005739 // mitochondrion // inferred from direct assay /// 0005739 // mitochondrion // inferred from electronic annotation	0005515 // protein binding // inferred from physical interaction
PIG2	0.541785	0.049383	0005979 // regulation of glycogen biosynthetic process // inferred from physical interaction	0005737 // cytoplasm // inferred from direct assay	0
OPI10	0.54176	0.0699863	0006020 // inositol metabolic process // inferred from mutant phenotype /// 0008654 // phospholipid biosynthetic process // inferred from electronic annotation	0005634 // nucleus // inferred from direct assay /// 0005634 // nucleus // inferred from electronic annotation /// 0005737 // cytoplasm // inferred from direct assay /// 0005737 // cytoplasm // inferred from electronic annotation	0
YJL163C	0.541598	0.0615008	#N/A	#N/A	#N/A
YOL103W_B	0.540653	0.00626988	#N/A	#N/A	#N/A
YHR033W	0.540556	0.0522396	#N/A	#N/A	#N/A
SBH2	0.539483	0.0145467	0006613 // cotranslational protein targeting to membrane // inferred from mutant phenotype /// 0006810 // transport // inferred from electronic annotation /// 0015031 // protein transport // inferred from electronic annotation /// 0065002 // intracellular protein transmembrane transport // inferred from electronic annotation	0005783 // endoplasmic reticulum // inferred from electronic annotation /// 0005783 // endoplasmic reticulum // traceable author statement /// 0005784 // translocon complex // traceable author statement /// 0005789 // endoplasmic reticulum membrane // inferred from electronic annotation /// 0016020 // membrane // inferred from electronic annotation /// 0016021 // integral to membrane // inferred …	0005086 // ARF guanyl-nucleotide exchange factor activity // inferred from direct assay
MDM31	0.539165	0.0235883	0000002 // mitochondrial genome maintenance // inferred from sequence or structural similarity /// 0007005 // mitochondrion organization // inferred from electronic annotation	0005739 // mitochondrion // inferred from direct assay /// 0005739 // mitochondrion // inferred from electronic annotation /// 0005743 // mitochondrial inner membrane // inferred from sequence or structural similarity /// 0005743 // mitochondrial inner membrane // inferred from electronic annotation /// 0016020 // membrane // inferred from electronic annotation /// 0016021 // integral to membrane…	0
FYV6	0.539097	0.0733511	0006303 // double-strand break repair via nonhomologous end joining // inferred from mutant phenotype	0000781 // chromosome, telomeric region // inferred from electronic annotation /// 0005634 // nucleus // inferred from direct assay /// 0005634 // nucleus // inferred from electronic annotation /// 0005694 // chromosome // inferred from electronic annotation	0
MRPL19	0.538854	0.0288598	0006412 // translation // inferred from sequence or structural similarity /// 0006412 // translation // inferred from electronic annotation /// 0032543 // mitochondrial translation // inferred from electronic annotation	0005622 // intracellular // inferred from electronic annotation /// 0005737 // cytoplasm // inferred from direct assay /// 0005737 // cytoplasm // inferred from electronic annotation /// 0005739 // mitochondrion // inferred from electronic annotation /// 0005762 // mitochondrial large ribosomal subunit // inferred from sequence or structural similarity /// 0005840 // ribosome // inferred from ele…	0003735 // structural constituent of ribosome // inferred from sequence or structural similarity /// 0003735 // structural constituent of ribosome // inferred from electronic annotation
COX14	0.538654	0.103877	0009060 // aerobic respiration // inferred from mutant phenotype /// 0017148 // negative regulation of translation // inferred from genetic interaction	0005739 // mitochondrion // inferred from direct assay /// 0005739 // mitochondrion // inferred from electronic annotation /// 0005740 // mitochondrial envelope // inferred from direct assay /// 0005743 // mitochondrial inner membrane // inferred from direct assay /// 0005759 // mitochondrial matrix // inferred from direct assay /// 0016020 // membrane // inferred from electronic annotation /// 0…	0
TOG1	0.537425	0.0163789	#N/A	#N/A	#N/A
PNG1	0.53703	0.0708507	0006515 // misfolded or incompletely synthesized protein catabolic process // inferred from mutant phenotype /// 0006517 // protein deglycosylation // inferred from direct assay	0005634 // nucleus // inferred from direct assay /// 0005634 // nucleus // inferred from electronic annotation /// 0005737 // cytoplasm // inferred from electronic annotation /// 0005739 // mitochondrion // inferred from direct assay /// 0005829 // cytosol // inferred from direct assay	0000224 // peptide-N4-(N-acetyl-beta-glucosaminyl)asparagine amidase activity // inferred from direct assay /// 0000224 // peptide-N4-(N-acetyl-beta-glucosaminyl)asparagine amidase activity // inferred from electronic annotation /// 0008270 // zinc ion binding // inferred from electronic annotation /// 0016787 // hydrolase activity // inferred from electronic annotation /// 0046872 // metal ion b…
KRE6	0.536552	0.00330126	0006078 // 1,6-beta-glucan biosynthetic process // inferred from mutant phenotype /// 0007047 // cell wall organization // inferred from electronic annotation /// 0007047 // cell wall organization // inferred from mutant phenotype	0000137 // Golgi cis cisterna // inferred from direct assay /// 0000139 // Golgi membrane // inferred from electronic annotation /// 0005794 // Golgi apparatus // inferred from electronic annotation /// 0016020 // membrane // inferred from electronic annotation /// 0016021 // integral to membrane // inferred from direct assay /// 0016021 // integral to membrane // inferred from electronic annotat…	0015926 // glucosidase activity // inferred from mutant phenotype
URA8	0.536082	0.00464562	0006221 // pyrimidine nucleotide biosynthetic process // inferred from electronic annotation /// 0006241 // CTP biosynthetic process // inferred from direct assay /// 0006541 // glutamine metabolic process // inferred from electronic annotation /// 0008654 // phospholipid biosynthetic process // traceable author statement /// 0019856 // pyrimidine base biosynthetic process // inferred from mutant…	0005829 // cytosol // traceable author statement	0003824 // catalytic activity // inferred from electronic annotation /// 0003883 // CTP synthase activity // inferred from direct assay /// 0003883 // CTP synthase activity // inferred from electronic annotation /// 0003883 // CTP synthase activity // inferred from genetic interaction /// 0005515 // protein binding // inferred from physical interaction /// 0016874 // ligase activity // inferred f…
FUR4	0.536025	0.0142208	0006810 // transport // inferred from electronic annotation /// 0015857 // uracil transport // inferred from direct assay /// 0015931 // nucleobase, nucleoside, nucleotide and nucleic acid transport // inferred from electronic annotation	0005886 // plasma membrane // inferred from direct assay /// 0016020 // membrane // inferred from electronic annotation /// 0016021 // integral to membrane // inferred from electronic annotation /// 0045121 // membrane raft // inferred from direct assay	0015205 // nucleobase transmembrane transporter activity // inferred from electronic annotation /// 0015505 // uracil:cation symporter activity // inferred from direct assay
RIM15	0.535968	0.0107725	0000160 // two-component signal transduction system (phosphorelay) // inferred from electronic annotation /// 0001324 // age-dependent response to oxidative stress during chronological cell aging // inferred from mutant phenotype /// 0006355 // regulation of transcription, DNA-dependent // inferred from electronic annotation /// 0006468 // protein amino acid phosphorylation // inferred from direc…	0005634 // nucleus // inferred from direct assay /// 0005634 // nucleus // inferred from electronic annotation /// 0005737 // cytoplasm // inferred from direct assay /// 0005737 // cytoplasm // inferred from electronic annotation	0000156 // two-component response regulator activity // inferred from electronic annotation /// 0000166 // nucleotide binding // inferred from electronic annotation /// 0004672 // protein kinase activity // inferred from direct assay /// 0004672 // protein kinase activity // inferred from electronic annotation /// 0004674 // protein serine/threonine kinase activity // inferred from electronic ann…
DSS1	0.535252	0.00609637	0006810 // transport // inferred from electronic annotation /// 0006974 // response to DNA damage stimulus // inferred from sequence or structural similarity /// 0016973 // poly(A)+ mRNA export from nucleus // inferred from genetic interaction /// 0016973 // poly(A)+ mRNA export from nucleus // inferred from mutant phenotype /// 0031144 // proteasome localization // inferred from mutant phenotype…	0005634 // nucleus // inferred from direct assay /// 0005634 // nucleus // inferred from electronic annotation /// 0005643 // nuclear pore // inferred from direct assay /// 0005737 // cytoplasm // inferred from direct assay /// 0005737 // cytoplasm // inferred from electronic annotation /// 0005829 // cytosol // inferred from direct assay /// 0008541 // proteasome regulatory particle, lid subcomp…	0005515 // protein binding // inferred from physical interaction
CDC19	0.534878	0.0106224	0006090 // pyruvate metabolic process // inferred from mutant phenotype /// 0006096 // glycolysis // inferred from electronic annotation /// 0006096 // glycolysis // inferred from mutant phenotype	0	0000287 // magnesium ion binding // inferred from electronic annotation /// 0003824 // catalytic activity // inferred from electronic annotation /// 0004743 // pyruvate kinase activity // inferred from direct assay /// 0004743 // pyruvate kinase activity // inferred from electronic annotation /// 0004743 // pyruvate kinase activity // inferred from mutant phenotype /// 0016301 // kinase activity …
YML039W	0.534404	0.00521684	#N/A	#N/A	#N/A
TUF1	0.534036	0.00833769	0006412 // translation // inferred from electronic annotation /// 0006414 // translational elongation // inferred from electronic annotation /// 0006414 // translational elongation // inferred from genetic interaction	0005622 // intracellular // inferred from electronic annotation /// 0005739 // mitochondrion // inferred from direct assay /// 0005739 // mitochondrion // inferred from electronic annotation	0000166 // nucleotide binding // inferred from electronic annotation /// 0003746 // translation elongation factor activity // inferred from electronic annotation /// 0003746 // translation elongation factor activity // inferred from genetic interaction /// 0003924 // GTPase activity // inferred from electronic annotation /// 0003924 // GTPase activity // inferred from genetic interaction /// 0005…
VPS30	0.533811	0.0279345	0006661 // phosphatidylinositol biosynthetic process // inferred from mutant phenotype /// 0006810 // transport // inferred from electronic annotation /// 0006914 // autophagy // inferred from electronic annotation /// 0015031 // protein transport // inferred from electronic annotation /// 0016236 // macroautophagy // inferred from mutant phenotype /// 0030433 // ER-associated protein catabolic p…	0000300 // peripheral to membrane of membrane fraction // inferred from direct assay /// 0005624 // membrane fraction // inferred from direct assay /// 0005768 // endosome // inferred from electronic annotation /// 0005773 // vacuole // inferred from electronic annotation /// 0005774 // vacuolar membrane // inferred from electronic annotation /// 0010008 // endosome membrane // inferred from elec…	0005515 // protein binding // inferred from physical interaction /// 0016303 // 1-phosphatidylinositol-3-kinase activity // inferred from physical interaction
NHP6B	0.533431	0.00858652	0006260 // DNA replication // inferred from electronic annotation /// 0006281 // DNA repair // inferred from electronic annotation /// 0006334 // nucleosome assembly // inferred from direct assay /// 0006338 // chromatin remodeling // inferred from mutant phenotype /// 0006350 // transcription // inferred from electronic annotation /// 0006355 // regulation of transcription, DNA-dependent // infe…	0005634 // nucleus // inferred from electronic annotation /// 0005634 // nucleus // inferred from direct assay /// 0005694 // chromosome // inferred from electronic annotation /// 0005737 // cytoplasm // inferred from direct assay /// 0016020 // membrane // inferred from electronic annotation /// 0016021 // integral to membrane // inferred from electronic annotation	0003677 // DNA binding // inferred from electronic annotation /// 0003682 // chromatin binding // inferred from direct assay
RDT1	0.533346	0.191397	#N/A	#N/A	#N/A
YER137C_A	0.532514	0.0147537	#N/A	#N/A	#N/A
HER2	0.532169	0.101785	0006412 // translation // inferred from electronic annotation /// 0007029 // endoplasmic reticulum organization // inferred from genetic interaction /// 0009060 // aerobic respiration // inferred from expression pattern	0005739 // mitochondrion // inferred from direct assay /// 0005739 // mitochondrion // inferred from electronic annotation	0016874 // ligase activity // inferred from electronic annotation /// 0016884 // carbon-nitrogen ligase activity, with glutamine as amido-N-donor // inferred from electronic annotation
NRG2	0.531552	0.0561915	0001403 // invasive growth in response to glucose limitation // inferred from genetic interaction /// 0006350 // transcription // inferred from electronic annotation /// 0006355 // regulation of transcription, DNA-dependent // inferred from electronic annotation /// 0007124 // pseudohyphal growth // inferred from genetic interaction /// 0042710 // biofilm formation // inferred from genetic intera…	0005622 // intracellular // inferred from electronic annotation /// 0005634 // nucleus // inferred by curator /// 0005634 // nucleus // inferred from electronic annotation	0003676 // nucleic acid binding // inferred from electronic annotation /// 0003677 // DNA binding // inferred from electronic annotation /// 0008270 // zinc ion binding // inferred from electronic annotation /// 0016564 // transcription repressor activity // inferred from direct assay /// 0046872 // metal ion binding // inferred from electronic annotation
YNL184C	0.530911	0.154039	#N/A	#N/A	#N/A
YIL092W	0.530307	0.0236215	#N/A	#N/A	#N/A
SIN3	0.529691	0.00246679	0000122 // negative regulation of transcription from RNA polymerase II promoter // inferred from mutant phenotype /// 0000183 // chromatin silencing at rDNA // inferred from mutant phenotype /// 0006303 // double-strand break repair via nonhomologous end joining // inferred from mutant phenotype /// 0006348 // chromatin silencing at telomere // inferred from mutant phenotype /// 0006350 // transc…	0000118 // histone deacetylase complex // inferred from physical interaction /// 0005634 // nucleus // inferred from electronic annotation /// 0016580 // Sin3 complex // inferred from physical interaction	0003713 // transcription coactivator activity // inferred from mutant phenotype /// 0003714 // transcription corepressor activity // inferred from mutant phenotype /// 0004407 // histone deacetylase activity // inferred from mutant phenotype /// 0005515 // protein binding // inferred from physical interaction
THI4	0.529327	0.0669726	0000002 // mitochondrial genome maintenance // inferred from mutant phenotype /// 0009228 // thiamin biosynthetic process // inferred from electronic annotation /// 0009228 // thiamin biosynthetic process // inferred from mutant phenotype	0005739 // mitochondrion // inferred from electronic annotation /// 0005739 // mitochondrion // inferred from mutant phenotype /// 0005829 // cytosol // inferred from direct assay	0005515 // protein binding // inferred from physical interaction /// 0042802 // identical protein binding // inferred from physical interaction
SFP1	0.528741	0.00597152	0006355 // regulation of transcription, DNA-dependent // inferred from sequence or structural similarity /// 0006950 // response to stress // inferred from sequence or structural similarity /// 0032569 // specific transcription from RNA polymerase II promoter // inferred from electronic annotation	0005622 // intracellular // inferred from electronic annotation /// 0005634 // nucleus // inferred from direct assay /// 0005634 // nucleus // inferred from sequence or structural similarity /// 0005634 // nucleus // inferred from electronic annotation /// 0005737 // cytoplasm // inferred from sequence or structural similarity /// 0005737 // cytoplasm // inferred from electronic annotation /// 00…	0003700 // transcription factor activity // inferred from sequence or structural similarity /// 0003704 // specific RNA polymerase II transcription factor activity // inferred from electronic annotation /// 0008270 // zinc ion binding // inferred from electronic annotation /// 0046872 // metal ion binding // inferred from electronic annotation
CAF120	0.527635	0.00866691	0006350 // transcription // inferred from electronic annotation /// 0006355 // regulation of transcription, DNA-dependent // inferred from electronic annotation /// 0006357 // regulation of transcription from RNA polymerase II promoter // inferred from physical interaction	0005634 // nucleus // inferred from electronic annotation /// 0005737 // cytoplasm // inferred from electronic annotation /// 0005935 // cellular bud neck // inferred from electronic annotation /// 0030014 // CCR4-NOT complex // inferred from physical interaction	0
STE20	0.526995	0.0062282	0000185 // activation of MAPKKK activity // inferred from direct assay /// 0000282 // cellular bud site selection // inferred from mutant phenotype /// 0000750 // pheromone-dependent signal transduction during conjugation with cellular fusion // inferred from genetic interaction /// 0001402 // signal transduction during filamentous growth // inferred from mutant phenotype /// 0001403 // invasive …	0000131 // incipient cellular bud site // inferred from direct assay /// 0005634 // nucleus // inferred from electronic annotation /// 0005737 // cytoplasm // inferred from electronic annotation /// 0043332 // mating projection tip // inferred from direct assay	0000166 // nucleotide binding // inferred from electronic annotation /// 0004672 // protein kinase activity // inferred from electronic annotation /// 0004674 // protein serine/threonine kinase activity // inferred from electronic annotation /// 0005515 // protein binding // inferred from physical interaction /// 0005524 // ATP binding // inferred from electronic annotation /// 0008349 // MAP kin…
CRD1	0.526642	0.0511091	0006873 // cellular ion homeostasis // inferred from mutant phenotype /// 0007006 // mitochondrial membrane organization // inferred from mutant phenotype /// 0008610 // lipid biosynthetic process // inferred from direct assay /// 0008610 // lipid biosynthetic process // inferred from mutant phenotype /// 0008654 // phospholipid biosynthetic process // inferred from electronic annotation	0005739 // mitochondrion // inferred from direct assay /// 0005739 // mitochondrion // inferred from electronic annotation /// 0005740 // mitochondrial envelope // inferred from direct assay /// 0005743 // mitochondrial inner membrane // inferred from electronic annotation /// 0016020 // membrane // inferred from electronic annotation /// 0016021 // integral to membrane // inferred from electroni…	0008808 // cardiolipin synthase activity // inferred from direct assay /// 0008808 // cardiolipin synthase activity // inferred from mutant phenotype /// 0016740 // transferase activity // inferred from electronic annotation /// 0016780 // phosphotransferase activity, for other substituted phosphate groups // inferred from electronic annotation
SOD2	0.526316	0.00698894	0001302 // replicative cell aging // inferred from mutant phenotype /// 0001320 // age-dependent response to reactive oxygen species during chronological cell aging // inferred from mutant phenotype /// 0001324 // age-dependent response to oxidative stress during chronological cell aging // inferred from mutant phenotype /// 0006800 // oxygen and reactive oxygen species metabolic process // infer…	0005739 // mitochondrion // inferred from direct assay /// 0005739 // mitochondrion // inferred from electronic annotation /// 0005759 // mitochondrial matrix // inferred from direct assay /// 0005759 // mitochondrial matrix // inferred from electronic annotation	0004784 // superoxide dismutase activity // inferred from direct assay /// 0004784 // superoxide dismutase activity // inferred from electronic annotation /// 0016491 // oxidoreductase activity // inferred from electronic annotation /// 0030145 // manganese ion binding // inferred from electronic annotation /// 0046872 // metal ion binding // inferred from electronic annotation
YBR221W_A	0.525699	0.215359	#N/A	#N/A	#N/A
YPR137C_B	0.524614	0.00551129	#N/A	#N/A	#N/A
YOL024W	0.523836	0.341802	#N/A	#N/A	#N/A
PET111	0.523774	0.0296318	0006412 // translation // inferred from mutant phenotype /// 0006417 // regulation of translation // inferred from electronic annotation	0005739 // mitochondrion // inferred from direct assay /// 0005739 // mitochondrion // inferred from electronic annotation /// 0005743 // mitochondrial inner membrane // inferred from direct assay /// 0005759 // mitochondrial matrix // inferred from electronic annotation	0045182 // translation regulator activity // inferred from mutant phenotype
AIM14	0.523747	0.0094194	#N/A	#N/A	#N/A
PKP2	0.52264	0.076674	0015976 // carbon utilization // inferred from genetic interaction /// 0018105 // peptidyl-serine phosphorylation // inferred from mutant phenotype /// 0043086 // negative regulation of catalytic activity // inferred from mutant phenotype	0005739 // mitochondrion // inferred from direct assay /// 0005739 // mitochondrion // inferred from electronic annotation	0004672 // protein kinase activity // inferred from direct assay /// 0004740 // pyruvate dehydrogenase (acetyl-transferring) kinase activity // inferred from mutant phenotype /// 0005524 // ATP binding // inferred from electronic annotation /// 0016301 // kinase activity // inferred from electronic annotation /// 0016740 // transferase activity // inferred from electronic annotation
YDR365W_B	0.522625	0.00609637	#N/A	#N/A	#N/A
UGA2	0.522311	0.00853912	0006540 // glutamate decarboxylation to succinate // inferred from genetic interaction /// 0006979 // response to oxidative stress // inferred from expression pattern /// 0008152 // metabolic process // inferred from electronic annotation /// 0009450 // gamma-aminobutyric acid catabolic process // inferred from expression pattern /// 0009450 // gamma-aminobutyric acid catabolic process // inferre…	0005737 // cytoplasm // inferred from direct assay	0009013 // succinate-semialdehyde dehydrogenase [NAD(P)+] activity // inferred from electronic annotation /// 0009013 // succinate-semialdehyde dehydrogenase [NAD(P)+] activity // inferred from mutant phenotype /// 0016491 // oxidoreductase activity // inferred from electronic annotation /// 0016620 // oxidoreductase activity, acting on the aldehyde or oxo group of donors, NAD or NADP as acceptor…
LAM4	0.522246	0.012009	#N/A	#N/A	#N/A
YOR289W	0.522164	0.0515455	#N/A	#N/A	#N/A
PEX18	0.520563	0.0922115	0016558 // protein import into peroxisome matrix // inferred from genetic interaction	0005737 // cytoplasm // inferred from electronic annotation /// 0005777 // peroxisome // inferred from direct assay /// 0005777 // peroxisome // inferred from electronic annotation /// 0005778 // peroxisomal membrane // inferred from electronic annotation /// 0005829 // cytosol // inferred from direct assay /// 0016020 // membrane // inferred from electronic annotation	0005515 // protein binding // inferred from direct assay /// 0005515 // protein binding // inferred from physical interaction
RAV1	0.520218	0.0034616	0006810 // transport // inferred from electronic annotation /// 0007035 // vacuolar acidification // inferred from genetic interaction /// 0015031 // protein transport // inferred from electronic annotation /// 0043254 // regulation of protein complex assembly // inferred from genetic interaction /// 0043254 // regulation of protein complex assembly // inferred from mutant phenotype /// 0045022 /…	0005737 // cytoplasm // inferred from direct assay /// 0012505 // endomembrane system // inferred from electronic annotation /// 0016020 // membrane // inferred from electronic annotation /// 0019898 // extrinsic to membrane // inferred from direct assay /// 0043291 // RAVE complex // inferred from physical interaction	0005515 // protein binding // inferred from physical interaction
YCL001W_A	0.520027	0.28479	#N/A	#N/A	#N/A
HEM12	0.519994	0.0107814	0006779 // porphyrin biosynthetic process // inferred from electronic annotation /// 0006783 // heme biosynthetic process // inferred from electronic annotation /// 0006783 // heme biosynthetic process // inferred from mutant phenotype	0005634 // nucleus // inferred from direct assay /// 0005634 // nucleus // inferred from electronic annotation /// 0005737 // cytoplasm // inferred from direct assay /// 0005737 // cytoplasm // inferred from electronic annotation	0004853 // uroporphyrinogen decarboxylase activity // inferred from electronic annotation /// 0004853 // uroporphyrinogen decarboxylase activity // inferred from mutant phenotype /// 0005515 // protein binding // inferred from physical interaction /// 0016829 // lyase activity // inferred from electronic annotation /// 0016831 // carboxy-lyase activity // inferred from electronic annotation
ZRG8	0.51942	0.0286329	0	0005737 // cytoplasm // inferred from direct assay /// 0005737 // cytoplasm // inferred from electronic annotation /// 0005739 // mitochondrion // inferred from direct assay /// 0005933 // cellular bud // inferred from electronic annotation /// 0005934 // cellular bud tip // inferred from electronic annotation /// 0005935 // cellular bud neck // inferred from electronic annotation	0005515 // protein binding // inferred from physical interaction /// 0008270 // zinc ion binding // inferred from electronic annotation
YML045W	0.518651	0.00709629	#N/A	#N/A	#N/A
POG1	0.518154	0.0463942	0000321 // re-entry into mitotic cell cycle after pheromone arrest // inferred from genetic interaction /// 0006350 // transcription // inferred from electronic annotation /// 0006355 // regulation of transcription, DNA-dependent // inferred from electronic annotation /// 0006950 // response to stress // inferred from electronic annotation /// 0007049 // cell cycle // inferred from electronic ann…	0000790 // nuclear chromatin // inferred from direct assay /// 0005634 // nucleus // inferred from direct assay /// 0005634 // nucleus // inferred from electronic annotation	0005515 // protein binding // inferred from physical interaction
JEM1	0.518116	0.00690819	0000742 // karyogamy during conjugation with cellular fusion // inferred from genetic interaction /// 0006457 // protein folding // inferred from genetic interaction /// 0030433 // ER-associated protein catabolic process // inferred from mutant phenotype	0000300 // peripheral to membrane of membrane fraction // inferred from direct assay /// 0005634 // nucleus // inferred from electronic annotation /// 0005783 // endoplasmic reticulum // inferred from direct assay /// 0005783 // endoplasmic reticulum // inferred from electronic annotation /// 0005789 // endoplasmic reticulum membrane // inferred from electronic annotation /// 0016020 // membrane …	0005515 // protein binding // inferred from physical interaction /// 0031072 // heat shock protein binding // inferred from electronic annotation
YER138C	0.517846	0.00746723	#N/A	#N/A	#N/A
MAM3	0.517218	0.0128575	0007005 // mitochondrion organization // inferred from mutant phenotype /// 0030026 // cellular manganese ion homeostasis // inferred from mutant phenotype	0000329 // fungal-type vacuole membrane // inferred from direct assay /// 0005773 // vacuole // inferred from electronic annotation /// 0005774 // vacuolar membrane // inferred from electronic annotation /// 0016020 // membrane // inferred from electronic annotation /// 0016021 // integral to membrane // inferred from electronic annotation	0
YGL138C	0.516794	0.242018	#N/A	#N/A	#N/A
EST1	0.516471	0.0339928	0000723 // telomere maintenance // inferred from mutant phenotype /// 0007004 // telomere maintenance via telomerase // inferred from direct assay /// 0007004 // telomere maintenance via telomerase // inferred from mutant phenotype	0000781 // chromosome, telomeric region // inferred from electronic annotation /// 0005634 // nucleus // inferred from direct assay /// 0005634 // nucleus // inferred from electronic annotation /// 0005694 // chromosome // inferred from electronic annotation /// 0005697 // telomerase holoenzyme complex // inferred from direct assay /// 0005730 // nucleolus // inferred from direct assay	0003677 // DNA binding // inferred from electronic annotation /// 0003697 // single-stranded DNA binding // inferred from direct assay /// 0003723 // RNA binding // inferred from physical interaction /// 0003964 // RNA-directed DNA polymerase activity // inferred from electronic annotation /// 0005515 // protein binding // inferred from physical interaction /// 0016740 // transferase activity // …
HPC2	0.516094	0.0921532	0000083 // regulation of transcription of G1/S-phase of mitotic cell cycle // inferred from mutant phenotype /// 0006336 // DNA replication-independent nucleosome assembly // inferred from direct assay /// 0006350 // transcription // inferred from electronic annotation /// 0006355 // regulation of transcription, DNA-dependent // inferred from electronic annotation /// 0006368 // RNA elongation fr…	0000417 // HIR complex // inferred from direct assay /// 0005634 // nucleus // inferred by curator /// 0005634 // nucleus // inferred from electronic annotation	0003677 // DNA binding // inferred from direct assay /// 0031491 // nucleosome binding // inferred from mutant phenotype
PDR16	0.516074	0.043426	0006810 // transport // inferred from electronic annotation /// 0006869 // lipid transport // inferred from electronic annotation /// 0015914 // phospholipid transport // inferred from direct assay /// 0016126 // sterol biosynthetic process // inferred from mutant phenotype /// 0042493 // response to drug // inferred from genetic interaction	0005737 // cytoplasm // inferred from direct assay /// 0005783 // endoplasmic reticulum // inferred from electronic annotation /// 0005789 // endoplasmic reticulum membrane // inferred from electronic annotation /// 0005792 // microsome // inferred from direct assay /// 0005792 // microsome // inferred from electronic annotation /// 0005811 // lipid particle // inferred from direct assay /// 0005…	0008526 // phosphatidylinositol transporter activity // inferred from direct assay
LMO1	0.515881	0.0274473	#N/A	#N/A	#N/A
PKP1	0.515761	0.0193001	0005975 // carbohydrate metabolic process // inferred from electronic annotation /// 0006006 // glucose metabolic process // inferred from electronic annotation /// 0006468 // protein amino acid phosphorylation // inferred from mutant phenotype /// 0007165 // signal transduction // inferred from electronic annotation /// 0015976 // carbon utilization // inferred from genetic interaction /// 00163…	0005694 // chromosome // inferred from electronic annotation /// 0005739 // mitochondrion // inferred from direct assay /// 0005739 // mitochondrion // inferred from electronic annotation /// 0005759 // mitochondrial matrix // inferred from electronic annotation	0000155 // two-component sensor activity // inferred from electronic annotation /// 0004672 // protein kinase activity // inferred from direct assay /// 0004673 // protein histidine kinase activity // inferred from electronic annotation /// 0004740 // pyruvate dehydrogenase (acetyl-transferring) kinase activity // inferred from electronic annotation /// 0004740 // pyruvate dehydrogenase (acetyl-t…
LST4	0.515148	0.00323935	0006810 // transport // inferred from electronic annotation /// 0006865 // amino acid transport // inferred from electronic annotation /// 0006886 // intracellular protein transport // inferred from direct assay /// 0006893 // Golgi to plasma membrane transport // inferred from direct assay /// 0015031 // protein transport // inferred from direct assay /// 0015031 // protein transport // inferred…	0030120 // vesicle coat // inferred from direct assay	0008565 // protein transporter activity // inferred from direct assay
PYC1	0.514337	0.00423324	0006094 // gluconeogenesis // inferred from electronic annotation /// 0006094 // gluconeogenesis // inferred from mutant phenotype /// 0008152 // metabolic process // inferred from electronic annotation	0005737 // cytoplasm // inferred from electronic annotation /// 0005829 // cytosol // inferred from direct assay	0000166 // nucleotide binding // inferred from electronic annotation /// 0003824 // catalytic activity // inferred from electronic annotation /// 0004736 // pyruvate carboxylase activity // inferred from direct assay /// 0004736 // pyruvate carboxylase activity // inferred from electronic annotation /// 0005515 // protein binding // inferred from physical interaction /// 0005524 // ATP binding //…
PKC1	0.514031	0.00586758	0006468 // protein amino acid phosphorylation // inferred from direct assay /// 0006468 // protein amino acid phosphorylation // inferred from electronic annotation /// 0007015 // actin filament organization // inferred from genetic interaction /// 0007047 // cell wall organization // inferred from mutant phenotype /// 0007049 // cell cycle // inferred from electronic annotation /// 0007165 // si…	0005622 // intracellular // inferred from electronic annotation /// 0005634 // nucleus // inferred from direct assay /// 0005737 // cytoplasm // inferred from direct assay /// 0005856 // cytoskeleton // inferred from direct assay /// 0030427 // site of polarized growth // inferred from direct assay	0000166 // nucleotide binding // inferred from electronic annotation /// 0004672 // protein kinase activity // inferred from electronic annotation /// 0004674 // protein serine/threonine kinase activity // inferred from electronic annotation /// 0004697 // protein kinase C activity // inferred from direct assay /// 0004697 // protein kinase C activity // inferred from electronic annotation /// 00…
MAC1	0.511207	0.127767	0000920 // cell separation during cytokinesis // inferred from mutant phenotype /// 0006508 // proteolysis // inferred from electronic annotation /// 0007049 // cell cycle // inferred from electronic annotation /// 0009268 // response to pH // inferred from electronic annotation /// 0051090 // regulation of transcription factor activity // inferred from electronic annotation /// 0051301 // cell d…	0000935 // barrier septum // inferred from direct assay /// 0016020 // membrane // inferred from electronic annotation /// 0016021 // integral to membrane // inferred from electronic annotation /// 0031520 // plasma membrane of cell tip // inferred from direct assay /// 0051286 // cell tip // inferred from direct assay	0
BUD8	0.511002	0.0092718	0000282 // cellular bud site selection // inferred from mutant phenotype /// 0007049 // cell cycle // inferred from electronic annotation /// 0007124 // pseudohyphal growth // inferred from mutant phenotype	0000131 // incipient cellular bud site // inferred from direct assay /// 0005886 // plasma membrane // inferred from electronic annotation /// 0005934 // cellular bud tip // inferred from direct assay /// 0016020 // membrane // inferred from electronic annotation /// 0016021 // integral to membrane // inferred from electronic annotation	0
YBR090C	0.510917	0.0179826	#N/A	#N/A	#N/A
YJR027W	0.51067	0.00876003	#N/A	#N/A	#N/A
KSP1	0.51015	0.00389818	0006468 // protein amino acid phosphorylation // inferred from sequence or structural similarity /// 0006468 // protein amino acid phosphorylation // inferred from electronic annotation /// 0007165 // signal transduction // inferred from electronic annotation	0005634 // nucleus // inferred from sequence or structural similarity /// 0005634 // nucleus // inferred from electronic annotation /// 0005737 // cytoplasm // inferred from electronic annotation /// 0005829 // cytosol // inferred from direct assay	0000166 // nucleotide binding // inferred from electronic annotation /// 0004672 // protein kinase activity // inferred from electronic annotation /// 0004674 // protein serine/threonine kinase activity // inferred from sequence or structural similarity /// 0004674 // protein serine/threonine kinase activity // traceable author statement /// 0004674 // protein serine/threonine kinase activity // …
LCL2	0.510031	0.019212	#N/A	#N/A	#N/A
YLR227W_A	0.509558	0.0242254	#N/A	#N/A	#N/A
YKU70	0.50938	0.0359274	0000723 // telomere maintenance // inferred from mutant phenotype /// 0000724 // double-strand break repair via homologous recombination // inferred from mutant phenotype /// 0000727 // double-strand break repair via break-induced replication // inferred from genetic interaction /// 0006281 // DNA repair // inferred from electronic annotation /// 0006303 // double-strand break repair via nonhomol…	0000781 // chromosome, telomeric region // inferred from electronic annotation /// 0000790 // nuclear chromatin // traceable author statement /// 0005634 // nucleus // inferred from electronic annotation /// 0005635 // nuclear envelope // inferred from direct assay /// 0005694 // chromosome // inferred from electronic annotation /// 0005724 // nuclear telomeric heterochromatin // traceable author…	0003677 // DNA binding // inferred from electronic annotation /// 0003684 // damaged DNA binding // traceable author statement /// 0003723 // RNA binding // inferred from direct assay /// 0003723 // RNA binding // inferred from electronic annotation /// 0004003 // ATP-dependent DNA helicase activity // inferred from electronic annotation /// 0005488 // binding // inferred from electronic annotati…
FYV10	0.509262	0.0727002	0006916 // anti-apoptosis // inferred from mutant phenotype /// 0043161 // proteasomal ubiquitin-dependent protein catabolic process // inferred from mutant phenotype /// 0045721 // negative regulation of gluconeogenesis // inferred from mutant phenotype	0005634 // nucleus // inferred from direct assay /// 0005634 // nucleus // inferred from electronic annotation /// 0005737 // cytoplasm // inferred from direct assay /// 0005737 // cytoplasm // inferred from electronic annotation /// 0034657 // GID complex // inferred from direct assay	0
GAT1	0.508744	0.0117417	0006350 // transcription // inferred from electronic annotation /// 0006355 // regulation of transcription, DNA-dependent // inferred from electronic annotation /// 0006367 // transcription initiation from RNA polymerase II promoter // inferred from direct assay /// 0006808 // regulation of nitrogen utilization // inferred from mutant phenotype /// 0045941 // positive regulation of transcription …	0005634 // nucleus // inferred from direct assay /// 0005634 // nucleus // inferred from electronic annotation /// 0005634 // nucleus // traceable author statement /// 0005829 // cytosol // inferred from direct assay	0003677 // DNA binding // inferred from electronic annotation /// 0003700 // transcription factor activity // inferred from electronic annotation /// 0003704 // specific RNA polymerase II transcription factor activity // inferred from direct assay /// 0008270 // zinc ion binding // inferred from electronic annotation /// 0016563 // transcription activator activity // inferred from direct assay //…
YSP1	0.508697	0.00233981	0	0005739 // mitochondrion // inferred from direct assay	0
OCH1	0.508639	0.0133497	0006487 // protein amino acid N-linked glycosylation // inferred from mutant phenotype	0000137 // Golgi cis cisterna // inferred from direct assay /// 0000139 // Golgi membrane // inferred from electronic annotation /// 0005783 // endoplasmic reticulum // inferred from electronic annotation /// 0005789 // endoplasmic reticulum membrane // inferred from electronic annotation /// 0005794 // Golgi apparatus // inferred from electronic annotation /// 0016020 // membrane // inferred fro…	0000009 // alpha-1,6-mannosyltransferase activity // inferred from direct assay /// 0000009 // alpha-1,6-mannosyltransferase activity // inferred from mutant phenotype /// 0016740 // transferase activity // inferred from electronic annotation /// 0016757 // transferase activity, transferring glycosyl groups // inferred from electronic annotation
ERR1	0.508432	0.238812	#N/A	#N/A	#N/A
MTM1	0.508423	0.0158409	0006810 // transport // inferred from electronic annotation /// 0006828 // manganese ion transport // inferred from mutant phenotype	0005739 // mitochondrion // inferred from direct assay /// 0005739 // mitochondrion // inferred from electronic annotation /// 0005743 // mitochondrial inner membrane // inferred from electronic annotation /// 0016020 // membrane // inferred from electronic annotation /// 0016021 // integral to membrane // inferred from electronic annotation	0005488 // binding // inferred from electronic annotation /// 0016530 // metallochaperone activity // inferred from mutant phenotype
YML040W	0.508304	0.0379908	#N/A	#N/A	#N/A
CYC8	0.508135	0.0045344	0006338 // chromatin remodeling // inferred from mutant phenotype /// 0006350 // transcription // inferred from electronic annotation /// 0006355 // regulation of transcription, DNA-dependent // inferred from electronic annotation /// 0016481 // negative regulation of transcription // inferred from direct assay /// 0016584 // nucleosome positioning // inferred from direct assay	0005634 // nucleus // inferred from electronic annotation /// 0005634 // nucleus // inferred from physical interaction /// 0017053 // transcriptional repressor complex // inferred from direct assay	0003713 // transcription coactivator activity // inferred from direct assay /// 0005488 // binding // inferred from electronic annotation /// 0005515 // protein binding // inferred from physical interaction /// 0016565 // general transcriptional repressor activity // inferred from direct assay
NAS2	0.507862	0.0503065	0	0005737 // cytoplasm // inferred from direct assay /// 0005829 // cytosol // inferred from electronic annotation /// 0043234 // protein complex // inferred from electronic annotation	0005515 // protein binding // inferred from electronic annotation /// 0005515 // protein binding // inferred from physical interaction
RUF23	0.506945	0.357179	#N/A	#N/A	#N/A
MRPL8	0.505817	0.0202884	0000002 // mitochondrial genome maintenance // inferred from sequence or structural similarity /// 0006412 // translation // inferred from sequence or structural similarity /// 0006412 // translation // inferred from electronic annotation /// 0032543 // mitochondrial translation // inferred from electronic annotation	0005622 // intracellular // inferred from electronic annotation /// 0005739 // mitochondrion // inferred from direct assay /// 0005739 // mitochondrion // inferred from electronic annotation /// 0005762 // mitochondrial large ribosomal subunit // inferred from sequence or structural similarity /// 0005840 // ribosome // inferred from electronic annotation /// 0030529 // ribonucleoprotein complex …	0003735 // structural constituent of ribosome // inferred from sequence or structural similarity /// 0003735 // structural constituent of ribosome // inferred from electronic annotation
GSM1	0.505453	0.133289	0006119 // oxidative phosphorylation // inferred from expression pattern /// 0006350 // transcription // inferred from electronic annotation /// 0006355 // regulation of transcription, DNA-dependent // inferred from electronic annotation /// 0030435 // sporulation resulting in formation of a cellular spore // inferred from electronic annotation	0005634 // nucleus // inferred from electronic annotation	0003677 // DNA binding // inferred from direct assay /// 0003677 // DNA binding // inferred from electronic annotation /// 0003700 // transcription factor activity // inferred from electronic annotation /// 0008270 // zinc ion binding // inferred from electronic annotation /// 0046872 // metal ion binding // inferred from electronic annotation
YJR026W	0.505117	0.0271322	#N/A	#N/A	#N/A
YHR045W	0.50511	0.0210477	#N/A	#N/A	#N/A
TFC1	0.504809	0.0741557	0006350 // transcription // inferred from electronic annotation /// 0006355 // regulation of transcription, DNA-dependent // inferred from electronic annotation /// 0006384 // transcription initiation from RNA polymerase III promoter // traceable author statement	0000127 // transcription factor TFIIIC complex // traceable author statement /// 0005634 // nucleus // inferred from electronic annotation	0003677 // DNA binding // inferred from electronic annotation /// 0003709 // RNA polymerase III transcription factor activity // traceable author statement
PET191	0.504365	0.149324	0033617 // mitochondrial respiratory chain complex IV assembly // inferred from mutant phenotype	0005739 // mitochondrion // inferred from direct assay /// 0005739 // mitochondrion // inferred from electronic annotation /// 0031305 // integral to mitochondrial inner membrane // inferred from direct assay	0
RGT1	0.5042	0.0304173	0006006 // glucose metabolic process // traceable author statement /// 0006350 // transcription // inferred from electronic annotation /// 0006355 // regulation of transcription, DNA-dependent // inferred from electronic annotation /// 0016481 // negative regulation of transcription // inferred from direct assay /// 0046324 // regulation of glucose import // inferred from expression pattern	0005634 // nucleus // inferred by curator /// 0005634 // nucleus // inferred from electronic annotation	0003677 // DNA binding // inferred from direct assay /// 0003677 // DNA binding // inferred from electronic annotation /// 0003677 // DNA binding // traceable author statement /// 0003700 // transcription factor activity // inferred from electronic annotation /// 0003702 // RNA polymerase II transcription factor activity // traceable author statement /// 0003714 // transcription corepressor activ…
PEX25	0.503548	0.0116568	0007031 // peroxisome organization // inferred from electronic annotation /// 0007031 // peroxisome organization // inferred from expression pattern /// 0016558 // protein import into peroxisome matrix // inferred from mutant phenotype	0005777 // peroxisome // inferred from electronic annotation /// 0005778 // peroxisomal membrane // inferred from direct assay /// 0005778 // peroxisomal membrane // inferred from electronic annotation /// 0016020 // membrane // inferred from electronic annotation /// 0016021 // integral to membrane // inferred from electronic annotation	0
YAR009C	0.503304	0.00563909	#N/A	#N/A	#N/A
MRPL33	0.50214	0.107308	0006412 // translation // inferred from sequence or structural similarity /// 0006412 // translation // inferred from electronic annotation /// 0032543 // mitochondrial translation // inferred from electronic annotation	0005739 // mitochondrion // inferred from direct assay /// 0005739 // mitochondrion // inferred from electronic annotation /// 0005762 // mitochondrial large ribosomal subunit // inferred from sequence or structural similarity /// 0005840 // ribosome // inferred from electronic annotation /// 0030529 // ribonucleoprotein complex // inferred from electronic annotation	0003735 // structural constituent of ribosome // inferred from sequence or structural similarity /// 0003735 // structural constituent of ribosome // inferred from electronic annotation
YOL019W	0.501829	0.0153376	#N/A	#N/A	#N/A
MAK32	0.501621	0.0809734	0044419 // interspecies interaction between organisms // inferred from mutant phenotype	0	0
PAI3	0.500356	0.158748	0007039 // vacuolar protein catabolic process // inferred from mutant phenotype	0005737 // cytoplasm // traceable author statement	0004866 // endopeptidase inhibitor activity // inferred from direct assay /// 0004866 // endopeptidase inhibitor activity // inferred from electronic annotation /// 0004866 // endopeptidase inhibitor activity // inferred from mutant phenotype /// 0005515 // protein binding // inferred from physical interaction /// 0019828 // aspartic-type endopeptidase inhibitor activity // inferred from electron…
DFM1	0.499625	0.03945	0006950 // response to stress // inferred from electronic annotation /// 0030433 // ER-associated protein catabolic process // inferred from genetic interaction /// 0030433 // ER-associated protein catabolic process // inferred from mutant phenotype /// 0030968 // endoplasmic reticulum unfolded protein response // inferred from genetic interaction	0005783 // endoplasmic reticulum // inferred from direct assay /// 0005783 // endoplasmic reticulum // inferred from electronic annotation /// 0005789 // endoplasmic reticulum membrane // inferred from electronic annotation /// 0016020 // membrane // inferred from electronic annotation /// 0016021 // integral to membrane // inferred from electronic annotation	0
STB4	0.499285	0.0122841	0006350 // transcription // inferred from electronic annotation /// 0006355 // regulation of transcription, DNA-dependent // inferred from electronic annotation	0005634 // nucleus // inferred by curator /// 0005634 // nucleus // inferred from electronic annotation	0003677 // DNA binding // inferred from electronic annotation /// 0003677 // DNA binding // inferred from physical interaction /// 0003700 // transcription factor activity // inferred from electronic annotation /// 0008270 // zinc ion binding // inferred from electronic annotation /// 0046872 // metal ion binding // inferred from electronic annotation
ESA1	0.498777	0.0163636	0006281 // DNA repair // inferred from direct assay /// 0006281 // DNA repair // inferred from mutant phenotype /// 0006333 // chromatin assembly or disassembly // inferred from electronic annotation /// 0006350 // transcription // inferred from electronic annotation /// 0006354 // RNA elongation // inferred from direct assay /// 0006355 // regulation of transcription, DNA-dependent // inferred f…	0000785 // chromatin // inferred from electronic annotation /// 0005634 // nucleus // inferred from electronic annotation /// 0032777 // Piccolo NuA4 histone acetyltransferase complex // inferred from direct assay /// 0035267 // NuA4 histone acetyltransferase complex // inferred from physical interaction	0003682 // chromatin binding // inferred from electronic annotation /// 0004402 // histone acetyltransferase activity // inferred from electronic annotation /// 0005515 // protein binding // inferred from physical interaction /// 0016740 // transferase activity // inferred from electronic annotation /// 0016747 // transferase activity, transferring acyl groups other than amino-acyl groups // infe…
GMC2	0.497935	0.227614	#N/A	#N/A	#N/A
TOS8	0.497659	0.0898522	0006355 // regulation of transcription, DNA-dependent // inferred from electronic annotation /// 0045449 // regulation of transcription // inferred from electronic annotation	0000790 // nuclear chromatin // inferred from direct assay /// 0005634 // nucleus // inferred from electronic annotation	0003677 // DNA binding // inferred from electronic annotation /// 0003682 // chromatin binding // inferred from direct assay /// 0003700 // transcription factor activity // inferred from electronic annotation /// 0030528 // transcription regulator activity // inferred from electronic annotation /// 0043565 // sequence-specific DNA binding // inferred from electronic annotation
ERG11	0.497493	0.00856849	0006694 // steroid biosynthetic process // inferred from electronic annotation /// 0006696 // ergosterol biosynthetic process // inferred from expression pattern /// 0006950 // response to stress // inferred from electronic annotation /// 0008610 // lipid biosynthetic process // inferred from electronic annotation /// 0016126 // sterol biosynthetic process // inferred from electronic annotation /…	0005783 // endoplasmic reticulum // inferred from direct assay /// 0005783 // endoplasmic reticulum // inferred from electronic annotation /// 0005789 // endoplasmic reticulum membrane // inferred from sequence or structural similarity /// 0016020 // membrane // inferred from electronic annotation /// 0016021 // integral to membrane // inferred from electronic annotation	0004497 // monooxygenase activity // inferred from electronic annotation /// 0005506 // iron ion binding // inferred from electronic annotation /// 0005515 // protein binding // inferred from physical interaction /// 0008398 // sterol 14-demethylase activity // inferred from sequence or structural similarity /// 0008398 // sterol 14-demethylase activity // inferred from electronic annotation /// …
PTK2	0.496585	0.0242872	0000082 // G1/S transition of mitotic cell cycle // inferred from genetic interaction /// 0006468 // protein amino acid phosphorylation // inferred from electronic annotation /// 0006873 // cellular ion homeostasis // inferred from genetic interaction /// 0008361 // regulation of cell size // inferred from mutant phenotype /// 0015846 // polyamine transport // inferred from genetic interaction	0005634 // nucleus // inferred from direct assay /// 0005634 // nucleus // inferred from electronic annotation /// 0005737 // cytoplasm // inferred from direct assay /// 0005737 // cytoplasm // inferred from electronic annotation /// 0005886 // plasma membrane // inferred from direct assay	0000166 // nucleotide binding // inferred from electronic annotation /// 0004672 // protein kinase activity // inferred from direct assay /// 0004672 // protein kinase activity // inferred from electronic annotation /// 0004674 // protein serine/threonine kinase activity // inferred from electronic annotation /// 0005524 // ATP binding // inferred from electronic annotation /// 0016301 // kinase …
YJR011C	0.496293	0.189741	#N/A	#N/A	#N/A
YPR003C	0.496154	0.0470643	#N/A	#N/A	#N/A
PEP12	0.496034	0.0544442	0006886 // intracellular protein transport // inferred from electronic annotation /// 0006896 // Golgi to vacuole transport // inferred from mutant phenotype /// 0016192 // vesicle-mediated transport // inferred from electronic annotation	0005768 // endosome // inferred from mutant phenotype /// 0005794 // Golgi apparatus // inferred from mutant phenotype /// 0016020 // membrane // inferred from electronic annotation /// 0016021 // integral to membrane // inferred from electronic annotation	0005484 // SNAP receptor activity // inferred from direct assay /// 0005484 // SNAP receptor activity // inferred from electronic annotation /// 0005484 // SNAP receptor activity // inferred from mutant phenotype /// 0005515 // protein binding // inferred from electronic annotation /// 0005515 // protein binding // inferred from physical interaction
YOL155W_A	0.49552	0.352158	#N/A	#N/A	#N/A
PXA2	0.494612	0.0804579	0006810 // transport // inferred from electronic annotation /// 0015908 // fatty acid transport // inferred from direct assay	0005777 // peroxisome // inferred from electronic annotation /// 0005778 // peroxisomal membrane // inferred from electronic annotation /// 0005779 // integral to peroxisomal membrane // inferred from direct assay /// 0016020 // membrane // inferred from electronic annotation /// 0016021 // integral to membrane // inferred from electronic annotation	0000166 // nucleotide binding // inferred from electronic annotation /// 0005524 // ATP binding // inferred from electronic annotation /// 0016887 // ATPase activity // inferred from electronic annotation /// 0017111 // nucleoside-triphosphatase activity // inferred from electronic annotation /// 0042626 // ATPase activity, coupled to transmembrane movement of substances // inferred from direct a…
GAL3	0.494545	0.112148	0000411 // positive regulation of transcription by galactose // inferred from mutant phenotype /// 0000411 // positive regulation of transcription by galactose // inferred from physical interaction /// 0005975 // carbohydrate metabolic process // inferred from electronic annotation /// 0006012 // galactose metabolic process // inferred from electronic annotation /// 0006012 // galactose metabolic…	0005634 // nucleus // inferred from direct assay /// 0005737 // cytoplasm // inferred from direct assay /// 0005737 // cytoplasm // inferred from electronic annotation	0000166 // nucleotide binding // inferred from electronic annotation /// 0004335 // galactokinase activity // inferred from electronic annotation /// 0005524 // ATP binding // inferred from electronic annotation /// 0016301 // kinase activity // inferred from electronic annotation /// 0016563 // transcription activator activity // inferred from mutant phenotype /// 0016563 // transcription activa…
ULP2	0.494438	0.00694623	0006508 // proteolysis // inferred from electronic annotation /// 0006511 // ubiquitin-dependent protein catabolic process // inferred from electronic annotation /// 0016926 // protein desumoylation // inferred from sequence or structural similarity /// 0030261 // chromosome condensation // inferred from sequence or structural similarity	0005634 // nucleus // inferred from direct assay /// 0005634 // nucleus // inferred from sequence or structural similarity	0008233 // peptidase activity // inferred from electronic annotation /// 0008234 // cysteine-type peptidase activity // inferred from electronic annotation /// 0016787 // hydrolase activity // inferred from electronic annotation /// 0016929 // SUMO-specific protease activity // inferred from sequence or structural similarity
DCS1	0.494138	0.0201	0000184 // nuclear-transcribed mRNA catabolic process, nonsense-mediated decay // inferred from electronic annotation /// 0000290 // deadenylation-dependent decapping of nuclear-transcribed mRNA // inferred from direct assay /// 0000290 // deadenylation-dependent decapping of nuclear-transcribed mRNA // inferred from electronic annotation /// 0000290 // deadenylation-dependent decapping of nuclea…	0000932 // cytoplasmic mRNA processing body // inferred from direct assay /// 0005634 // nucleus // inferred from direct assay /// 0005737 // cytoplasm // inferred from direct assay /// 0005737 // cytoplasm // inferred from electronic annotation /// 0005739 // mitochondrion // inferred from direct assay	0003824 // catalytic activity // inferred from electronic annotation /// 0005515 // protein binding // inferred from electronic annotation /// 0005515 // protein binding // inferred from physical interaction /// 0016787 // hydrolase activity // inferred from electronic annotation /// 0016818 // hydrolase activity, acting on acid anhydrides, in phosphorus-containing anhydrides // inferred from dir…
YNR077C	0.493538	0.335113	#N/A	#N/A	#N/A
NDE2	0.491058	0.129242	0006116 // NADH oxidation // inferred from direct assay /// 0019655 // glucose catabolic process to ethanol // inferred from genetic interaction /// 0055114 // oxidation reduction // inferred from electronic annotation	0005739 // mitochondrion // inferred from direct assay /// 0005739 // mitochondrion // inferred from electronic annotation /// 0005739 // mitochondrion // inferred from mutant phenotype /// 0005758 // mitochondrial intermembrane space // inferred from electronic annotation	0008137 // NADH dehydrogenase (ubiquinone) activity // inferred from electronic annotation /// 0016491 // oxidoreductase activity // inferred from electronic annotation /// 0050660 // FAD binding // inferred from electronic annotation
YMR155W	0.49092	0.069636	#N/A	#N/A	#N/A
YDR365W_A	0.490405	0.0261547	#N/A	#N/A	#N/A
YDR306C	0.489973	0.0319762	#N/A	#N/A	#N/A
IRC15	0.489447	0.0398325	0006312 // mitotic recombination // inferred from mutant phenotype /// 0045144 // meiotic sister chromatid segregation // inferred from mutant phenotype /// 0045454 // cell redox homeostasis // inferred from electronic annotation	0005737 // cytoplasm // inferred from direct assay /// 0005737 // cytoplasm // inferred from electronic annotation	0004148 // dihydrolipoyl dehydrogenase activity // inferred from electronic annotation /// 0016491 // oxidoreductase activity // inferred from electronic annotation /// 0050660 // FAD binding // inferred from electronic annotation
MDY2	0.489203	0.0503917	0000753 // cellular morphogenesis during conjugation with cellular fusion // inferred from mutant phenotype /// 0006464 // protein modification process // inferred from electronic annotation	0005634 // nucleus // inferred from direct assay /// 0005634 // nucleus // inferred from electronic annotation /// 0005737 // cytoplasm // inferred from direct assay /// 0005737 // cytoplasm // inferred from electronic annotation /// 0005840 // ribosome // inferred from direct assay	0005515 // protein binding // inferred from physical interaction
YOR29_13	0.488761	0.0806191	#N/A	#N/A	#N/A
YNL054W_A	0.487745	0.0123364	#N/A	#N/A	#N/A
GID7	0.48765	0.0366342	0006511 // ubiquitin-dependent protein catabolic process // inferred from electronic annotation /// 0043161 // proteasomal ubiquitin-dependent protein catabolic process // inferred from mutant phenotype /// 0045721 // negative regulation of gluconeogenesis // inferred from mutant phenotype	0005634 // nucleus // inferred from direct assay /// 0005634 // nucleus // inferred from electronic annotation /// 0005737 // cytoplasm // inferred from direct assay /// 0005737 // cytoplasm // inferred from electronic annotation /// 0034657 // GID complex // inferred from direct assay	0005515 // protein binding // inferred from physical interaction
COQ6	0.486894	0.00932248	0006725 // cellular aromatic compound metabolic process // inferred from electronic annotation /// 0006744 // ubiquinone biosynthetic process // inferred from sequence or structural similarity /// 0006744 // ubiquinone biosynthetic process // inferred from electronic annotation /// 0008152 // metabolic process // inferred from electronic annotation /// 0055114 // oxidation reduction // inferred f…	0005739 // mitochondrion // inferred from direct assay /// 0005743 // mitochondrial inner membrane // inferred from sequence or structural similarity	0004497 // monooxygenase activity // inferred from electronic annotation /// 0016491 // oxidoreductase activity // inferred from electronic annotation /// 0016709 // oxidoreductase activity, acting on paired donors, with incorporation or reduction of molecular oxygen, NADH or NADPH as one donor, and incorporation of one atom of oxygen // inferred from sequence or structural similarity /// 0016709…
HDA3	0.486546	0.0449374	0006350 // transcription // inferred from electronic annotation /// 0006355 // regulation of transcription, DNA-dependent // inferred from direct assay /// 0006355 // regulation of transcription, DNA-dependent // inferred from electronic annotation /// 0016568 // chromatin modification // inferred from electronic annotation /// 0016575 // histone deacetylation // inferred from direct assay /// 00…	0000118 // histone deacetylase complex // inferred from physical interaction /// 0005634 // nucleus // inferred from direct assay /// 0005634 // nucleus // inferred from electronic annotation	0004407 // histone deacetylase activity // inferred from direct assay /// 0004407 // histone deacetylase activity // inferred from mutant phenotype /// 0005515 // protein binding // inferred from physical interaction
YLR227W_B	0.485762	0.0154315	#N/A	#N/A	#N/A
MEF1	0.485713	0.00845625	0006412 // translation // inferred from electronic annotation /// 0006414 // translational elongation // inferred from electronic annotation /// 0032543 // mitochondrial translation // inferred from mutant phenotype	0005622 // intracellular // inferred from electronic annotation /// 0005739 // mitochondrion // inferred from direct assay /// 0005739 // mitochondrion // inferred from electronic annotation /// 0005739 // mitochondrion // inferred from mutant phenotype	0000166 // nucleotide binding // inferred from electronic annotation /// 0003746 // translation elongation factor activity // inferred from electronic annotation /// 0003924 // GTPase activity // inferred from electronic annotation /// 0005515 // protein binding // inferred from physical interaction /// 0005525 // GTP binding // inferred from electronic annotation
EFB1	0.484525	0.0303247	0006412 // translation // inferred from electronic annotation /// 0006414 // translational elongation // inferred from electronic annotation /// 0006414 // translational elongation // traceable author statement	0005840 // ribosome // traceable author statement /// 0005853 // eukaryotic translation elongation factor 1 complex // inferred from electronic annotation /// 0005853 // eukaryotic translation elongation factor 1 complex // inferred from mutant phenotype	0003746 // translation elongation factor activity // inferred from electronic annotation /// 0003746 // translation elongation factor activity // traceable author statement /// 0005085 // guanyl-nucleotide exchange factor activity // inferred from direct assay
NPR2	0.484104	0.049185	0006350 // transcription // inferred from electronic annotation /// 0006355 // regulation of transcription, DNA-dependent // inferred from electronic annotation /// 0015824 // proline transport // inferred from mutant phenotype /// 0015840 // urea transport // inferred from mutant phenotype /// 0042493 // response to drug // inferred from mutant phenotype	0	0005515 // protein binding // inferred from physical interaction
PDC6	0.482568	0.100877	0000949 // aromatic amino acid family catabolic process to alcohol via Ehrlich pathway // inferred from genetic interaction /// 0006067 // ethanol metabolic process // inferred from mutant phenotype /// 0006559 // L-phenylalanine catabolic process // inferred from electronic annotation /// 0006559 // L-phenylalanine catabolic process // inferred from genetic interaction /// 0006569 // tryptophan …	0005737 // cytoplasm // inferred from direct assay /// 0005737 // cytoplasm // inferred from electronic annotation	0000287 // magnesium ion binding // inferred from electronic annotation /// 0003824 // catalytic activity // inferred from electronic annotation /// 0004737 // pyruvate decarboxylase activity // inferred from electronic annotation /// 0004737 // pyruvate decarboxylase activity // inferred from mutant phenotype /// 0016740 // transferase activity // inferred from electronic annotation /// 0016829 …
YHR138C	0.482246	0.129084	#N/A	#N/A	#N/A
YDR210W_C	0.48148	0.0366342	#N/A	#N/A	#N/A
GUT1	0.481041	0.0817294	0005975 // carbohydrate metabolic process // inferred from electronic annotation /// 0006071 // glycerol metabolic process // inferred from electronic annotation /// 0006071 // glycerol metabolic process // traceable author statement /// 0006072 // glycerol-3-phosphate metabolic process // inferred from electronic annotation	0005737 // cytoplasm // inferred from direct assay	0000166 // nucleotide binding // inferred from electronic annotation /// 0004370 // glycerol kinase activity // inferred from electronic annotation /// 0004370 // glycerol kinase activity // inferred from mutant phenotype /// 0005524 // ATP binding // inferred from electronic annotation /// 0016301 // kinase activity // inferred from electronic annotation /// 0016740 // transferase activity // in…
SOD1	0.481013	0.0405729	0001320 // age-dependent response to reactive oxygen species during chronological cell aging // inferred from mutant phenotype /// 0006801 // superoxide metabolic process // inferred from electronic annotation /// 0006801 // superoxide metabolic process // inferred from mutant phenotype /// 0006878 // cellular copper ion homeostasis // inferred from genetic interaction /// 0006882 // cellular zin…	0005737 // cytoplasm // inferred from electronic annotation /// 0005739 // mitochondrion // inferred from direct assay /// 0005739 // mitochondrion // inferred from electronic annotation /// 0005758 // mitochondrial intermembrane space // inferred from direct assay /// 0005758 // mitochondrial intermembrane space // inferred from electronic annotation /// 0005829 // cytosol // inferred from direc…	0004784 // superoxide dismutase activity // inferred from direct assay /// 0004784 // superoxide dismutase activity // inferred from electronic annotation /// 0005507 // copper ion binding // inferred from electronic annotation /// 0008270 // zinc ion binding // inferred from electronic annotation /// 0016209 // antioxidant activity // inferred from electronic annotation /// 0016491 // oxidoreduc…
YMR244W	0.48005	0.140205	#N/A	#N/A	#N/A
YHR182W	0.47995	0.349663	#N/A	#N/A	#N/A
HEM4	0.479867	0.0861486	0006779 // porphyrin biosynthetic process // inferred from electronic annotation /// 0006783 // heme biosynthetic process // inferred from electronic annotation /// 0006783 // heme biosynthetic process // inferred from mutant phenotype /// 0033014 // tetrapyrrole biosynthetic process // inferred from electronic annotation	0	0004852 // uroporphyrinogen-III synthase activity // inferred from electronic annotation /// 0004852 // uroporphyrinogen-III synthase activity // inferred from mutant phenotype /// 0016829 // lyase activity // inferred from electronic annotation
NRD1	0.479411	0.0276258	0030847 // termination of RNA polymerase II transcription, poly(A)-independent // inferred from genetic interaction /// 0030847 // termination of RNA polymerase II transcription, poly(A)-independent // inferred from mutant phenotype	0000176 // nuclear exosome (RNase complex) // inferred from physical interaction /// 0005634 // nucleus // inferred from electronic annotation /// 0005634 // nucleus // inferred from physical interaction	0000166 // nucleotide binding // inferred from electronic annotation /// 0003676 // nucleic acid binding // inferred from electronic annotation /// 0003723 // RNA binding // inferred from direct assay /// 0003723 // RNA binding // inferred from electronic annotation
VPS33	0.479223	0.0232998	0006810 // transport // inferred from electronic annotation /// 0006895 // Golgi to endosome transport // inferred from genetic interaction /// 0006904 // vesicle docking during exocytosis // inferred from electronic annotation /// 0015031 // protein transport // inferred from electronic annotation /// 0016192 // vesicle-mediated transport // inferred from electronic annotation /// 0034727 // pie…	0000324 // fungal-type vacuole // inferred from direct assay /// 0000329 // fungal-type vacuole membrane // inferred from direct assay /// 0005773 // vacuole // inferred from electronic annotation /// 0005829 // cytosol // inferred from direct assay /// 0030897 // HOPS complex // inferred from physical interaction /// 0033263 // CORVET complex // inferred from direct assay	0005524 // ATP binding // inferred from mutant phenotype /// 0005524 // ATP binding // inferred from sequence or structural similarity
HEM15	0.478842	0.0237687	0006779 // porphyrin biosynthetic process // inferred from electronic annotation /// 0006783 // heme biosynthetic process // inferred from electronic annotation /// 0006783 // heme biosynthetic process // traceable author statement	0005739 // mitochondrion // inferred from direct assay /// 0005739 // mitochondrion // inferred from electronic annotation /// 0005743 // mitochondrial inner membrane // inferred from electronic annotation /// 0005743 // mitochondrial inner membrane // traceable author statement /// 0016020 // membrane // inferred from electronic annotation	0004325 // ferrochelatase activity // inferred from electronic annotation /// 0004325 // ferrochelatase activity // inferred from mutant phenotype /// 0005506 // iron ion binding // inferred from electronic annotation /// 0016829 // lyase activity // inferred from electronic annotation
YMR050C	0.478773	0.0157363	#N/A	#N/A	#N/A
YHR007C_A	0.477696	0.244581	#N/A	#N/A	#N/A
YLR162W	0.477498	0.390089	#N/A	#N/A	#N/A
YDR186C	0.477468	0.0103632	#N/A	#N/A	#N/A
MTC7	0.476475	0.0275291	#N/A	#N/A	#N/A
COM2	0.476278	0.0254331	#N/A	#N/A	#N/A
MSP1	0.476105	0.03945	0006626 // protein targeting to mitochondrion // inferred from genetic interaction	0005739 // mitochondrion // inferred from direct assay /// 0005739 // mitochondrion // inferred from electronic annotation /// 0005741 // mitochondrial outer membrane // inferred from direct assay /// 0005741 // mitochondrial outer membrane // inferred from electronic annotation /// 0016020 // membrane // inferred from electronic annotation /// 0016021 // integral to membrane // inferred from ele…	0000166 // nucleotide binding // inferred from electronic annotation /// 0005524 // ATP binding // inferred from electronic annotation /// 0017111 // nucleoside-triphosphatase activity // inferred from electronic annotation
PHM8	0.47577	0.0327466	0008152 // metabolic process // inferred from electronic annotation	0005634 // nucleus // inferred from direct assay /// 0005737 // cytoplasm // inferred from direct assay	0003824 // catalytic activity // inferred from electronic annotation /// 0005515 // protein binding // inferred from physical interaction
RPO41	0.475636	0.01382	0000002 // mitochondrial genome maintenance // inferred from sequence or structural similarity /// 0006350 // transcription // inferred from electronic annotation /// 0006390 // transcription from mitochondrial promoter // inferred from sequence or structural similarity	0005737 // cytoplasm // inferred from direct assay /// 0005739 // mitochondrion // inferred from electronic annotation /// 0005759 // mitochondrial matrix // inferred from sequence or structural similarity /// 0005829 // cytosol // inferred from direct assay	0003677 // DNA binding // inferred from electronic annotation /// 0003899 // DNA-directed RNA polymerase activity // inferred from sequence or structural similarity /// 0003899 // DNA-directed RNA polymerase activity // inferred from electronic annotation /// 0016740 // transferase activity // inferred from electronic annotation /// 0016779 // nucleotidyltransferase activity // inferred from elec…
RAD4	0.475606	0.0477398	0000715 // nucleotide-excision repair, DNA damage recognition // traceable author statement /// 0006281 // DNA repair // inferred from electronic annotation /// 0006289 // nucleotide-excision repair // inferred from electronic annotation /// 0006289 // nucleotide-excision repair // inferred from mutant phenotype /// 0006974 // response to DNA damage stimulus // inferred from electronic annotation	0000108 // repairosome // inferred from direct assay /// 0000111 // nucleotide-excision repair factor 2 complex // inferred from direct assay /// 0005634 // nucleus // inferred from electronic annotation	0003677 // DNA binding // inferred from electronic annotation /// 0003684 // damaged DNA binding // inferred from direct assay /// 0003684 // damaged DNA binding // inferred from electronic annotation /// 0005515 // protein binding // inferred from physical interaction
ALG14	0.475601	0.121895	0006488 // dolichol-linked oligosaccharide biosynthetic process // inferred from direct assay /// 0006488 // dolichol-linked oligosaccharide biosynthetic process // inferred from mutant phenotype /// 0006488 // dolichol-linked oligosaccharide biosynthetic process // inferred from physical interaction	0005624 // membrane fraction // inferred from direct assay /// 0005634 // nucleus // inferred from electronic annotation /// 0005783 // endoplasmic reticulum // inferred from electronic annotation /// 0005789 // endoplasmic reticulum membrane // inferred from electronic annotation /// 0016020 // membrane // inferred from electronic annotation /// 0016021 // integral to membrane // inferred from e…	0004577 // N-acetylglucosaminyldiphosphodolichol N-acetylglucosaminyltransferase activity // inferred from direct assay /// 0004577 // N-acetylglucosaminyldiphosphodolichol N-acetylglucosaminyltransferase activity // inferred from mutant phenotype /// 0004577 // N-acetylglucosaminyldiphosphodolichol N-acetylglucosaminyltransferase activity // inferred from physical interaction /// 0005515 // prot…
FMP46	0.475393	0.354955	0055114 // oxidation reduction // inferred from electronic annotation	0005739 // mitochondrion // inferred from direct assay /// 0005739 // mitochondrion // inferred from electronic annotation	0005515 // protein binding // inferred from physical interaction /// 0016491 // oxidoreductase activity // inferred from electronic annotation
GRX6	0.474959	0.0598952	0006810 // transport // inferred from electronic annotation /// 0009651 // response to salt stress // inferred from expression pattern /// 0022900 // electron transport chain // inferred from electronic annotation /// 0034599 // cellular response to oxidative stress // inferred from expression pattern /// 0034599 // cellular response to oxidative stress // inferred from genetic interaction /// 00…	0000324 // fungal-type vacuole // inferred from direct assay /// 0005773 // vacuole // inferred from electronic annotation /// 0005789 // endoplasmic reticulum membrane // inferred from direct assay /// 0005794 // Golgi apparatus // inferred from direct assay /// 0005796 // Golgi lumen // inferred from direct assay /// 0005801 // cis-Golgi network // inferred from direct assay /// 0016021 // inte…	0004362 // glutathione-disulfide reductase activity // inferred from direct assay /// 0005506 // iron ion binding // inferred from direct assay /// 0009055 // electron carrier activity // inferred from electronic annotation /// 0015035 // protein disulfide oxidoreductase activity // inferred from electronic annotation /// 0042803 // protein homodimerization activity // inferred from direct assay …
[truncated: 5,155 more rows]

## Sheet: Gene function classification do
sec14ts eaf1D down regulated gene clusters
[truncated: 100 more rows]

[truncated: 1 more sheets: Gene function classification up]
